# Supplementary material for: Bacterial variability in the mammalian gut captured by a single-cell synthetic oscillator
Source: Nat Commun. 2019 Oct 11;10:4665. doi: 10.1038/s41467-019-12638-z (PMC6789134; doi:10.1038/s41467-019-12638-z)
Supplement: Supplementary file 3 — Source Data [file 41467_2019_12638_MOESM3_ESM.xlsx]

## Sheet: Figure 1
Figure 1 Source Data
(f)	θ0 values from dataset used for Figure 1E-F
	IPTG	aTc	unsync
	NaN	5.93166	4.4158
	2.09105	0.742202	4.24166
	1.83652	4.89843	1.62482
	1.61996	5.2199	1.68126
	1.36676	5.54141	NaN
	2.77235	5.45937	NaN
	1.66645	5.7793	4.78908
	1.69059	5.79884	2.02938
	NaN	4.97871	5.34729
	4.88914	4.84316	2.92097
	NaN	5.34964	4.85166
	1.70717	6.02334	5.50986
	NaN	5.04625	1.19485
	NaN	5.18638	NaN
	1.04695	5.66389	2.80186
	NaN	NaN	3.46581
	1.96134	4.28958	6.05331
	1.58117	5.27308	4.86448
	NaN	6.1546	NaN
	1.80899	NaN	6.10114
	NaN	5.35473	2.54756
	1.6132	2.70593	2.57534
	NaN	4.86478	NaN
	NaN	5.95426	1.68468
	2.03106	5.20445	4.14084
	2.03822	6.27456	0.128389
	0.560722	0.765696	2.89148
	NaN	5.99266	5.57561
	NaN	6.1726	NaN
	1.53316	5.70217	NaN
	2.07195	4.90676	5.67325
	NaN	5.94119	5.1673
	0.881794	NaN	2.88365
	1.44614	5.56618	2.73605
	2.03694	5.4357	2.68683
	1.70801	5.93736	5.35541
	0.7944	5.20075	5.16401
	4.80255	5.52044	0.154585
	1.08512	5.28156	NaN
	1.63435	5.46788	2.00006
	NaN	5.08591	NaN
	4.21513	5.40608	1.63516
	1.16633	5.31624	3.53636
	5.00981	4.425	2.94614
	1.84176	5.72813	NaN
	1.47953	NaN	5.60378
	1.55228	5.59802	5.7744
	1.77839	5.07159	NaN
	1.76087	4.61096	5.0924
	1.60633	4.80409	2.4449
	1.55806	5.10035	2.76528
	NaN	4.95379	0.358249
	NaN	5.70089	NaN
	1.37735	5.68804	6.02064
	NaN	5.43894	3.25992
	4.59098	5.79285	NaN
	0.650129	5.60159	2.66062
	NaN	5.59411	0.11906
	NaN	6.08714	2.19173
	0.761785	6.06698	0.0364774
	NaN	5.7183	NaN
	NaN	5.73489	2.26302
	NaN	6.12706	NaN
	NaN	6.15563	NaN
	1.52648	5.92254	6.05391
	4.39146	5.82226	NaN
	0.917337	NaN	NaN
	4.81115	NaN	NaN
	NaN	NaN	NaN
	NaN	NaN	NaN
	NaN	NaN	NaN
	0.621436	NaN	NaN
	1.18073	NaN	NaN
	1.40162	NaN	NaN
	1.61335	NaN	NaN
	1.48241	NaN	NaN
	NaN	NaN	NaN
	NaN	NaN	NaN
	1.19978	NaN	NaN
	1.43846	NaN	NaN
	1.52577	NaN	NaN
	1.28533	NaN	NaN
	1.66499	NaN	NaN
	1.43536	NaN	NaN
	1.61305	NaN	NaN
	0.741377	NaN	NaN
	0.714332	NaN	NaN
	NaN	NaN	NaN
	1.65976	NaN	NaN
	0.849495	NaN	NaN
	2.00199	NaN	NaN
	0.691235	NaN	NaN
	NaN	NaN	NaN
	0.594054	NaN	NaN
	1.82027	NaN	NaN
	2.66208	NaN	NaN
	1.7972	NaN	NaN
	1.59473	NaN	NaN
	NaN	NaN	NaN
	1.83535	NaN	NaN
	2.00984	NaN	NaN
	NaN	NaN	NaN
	2.33073	NaN	NaN
	1.60982	NaN	NaN
	NaN	NaN	NaN
	1.97619	NaN	NaN
	1.96949	NaN	NaN
	NaN	NaN	NaN
	1.87427	NaN	NaN
	1.11554	NaN	NaN
	5.2345	NaN	NaN
	1.86487	NaN	NaN
	1.96174	NaN	NaN
	1.72709	NaN	NaN
	1.30057	NaN	NaN
	1.85241	NaN	NaN
	0.931904	NaN	NaN
	NaN	NaN	NaN
	2.12393	NaN	NaN
	1.98911	NaN	NaN
	1.91042	NaN	NaN
	1.80129	NaN	NaN
	NaN	NaN	NaN
	1.64203	NaN	NaN
	1.1743	NaN	NaN
	1.82283	NaN	NaN
	1.31128	NaN	NaN
	2.31007	NaN	NaN
	2.21978	NaN	NaN
(h-j)	Elapsed θ0 values from dataset used for Figure 1H-J, normalized to avg θ0 at 0h = 0 rad
Replicate 1	0h	2h	4h	6h	8h	10h	12h	14h
	-0.261804	1.79295	4.15292	6.55825	8.41554	10.9465	12.9392	16.297
	-0.249158	1.85708	4.4785	5.88803	9.536	10.7521	15.188	15.1742
	-0.416218	1.99938	5.40666	5.01491	11.35	10.724	12.7757	14.7931
	-0.404276	1.60416	4.89298	6.49898	8.45394	10.6849	12.3252	14.618
	-0.57023	1.10476	4.78612	8.68354	10.2883	10.7331	12.7924	15.3141
	-0.971869	2.49661	4.67227	8.80837	8.1248	7.78011	13.3215	14.045
	-0.688438	2.111	4.89534	7.24276	8.49612	11.7755	12.8851	14.8698
	-0.236195	1.21694	5.59744	6.53126	7.82269	11.3585	13.6847	16.0754
	-0.33492	1.49614	4.17178	4.93404	9.47395	11.417	14.4217	15.8404
	-0.871417	2.50618	4.17716	6.37902	8.34097	10.6288	15.7524	14.7979
	-0.130793	1.82012	4.14867	5.80749	9.71865	10.7264	13.5121	14.9866
	-0.593101	1.73122	3.76693	8.0669	7.64344	11.0957	11.3041	15.0292
	0.100832	1.70342	4.96602	4.84857	10.6572	11.046	13.1046	14.7026
	-0.79374	2.04951	5.14821	5.9494	9.48261	11.0865	13.7982	15.3467
	-0.947484	1.49803	5.14678	5.95412	9.21605	11.1189	13.0454	15.7083
	-0.647193	1.66893	5.00673	6.93792	9.90834	10.9933	13.4135	14.6708
	-0.401373	2.89093	5.1742	6.0039	8.81911	10.7063	12.4505	15.7167
	0.586474	1.75725	3.75509	5.57377	8.91675	10.8487	14.3616	14.9173
	-1.01056	1.35233	5.51271	5.70364	11.2067	10.6176	13.7951	13.5691
	-0.363519	2.76779	4.49737	5.36942	9.91881	11.4342	13.4838	15.2196
	0.0123184	1.40787	4.52856	7.28964	9.06939	8.21046	12.6424	15.6125
	-0.476356	1.74272	4.55804	5.99438	8.52758	11.9146	13.7209	16.9059
	-0.452213	1.45723	4.84959	4.66341	5.75986	10.9316	14.0294	15.5061
	-0.768398	1.50687	5.32157	5.55054	9.224	10.8807	11.7174	13.9154
	0.397347	1.66319	3.11929	7.3629	9.51997	10.9406	14.2592	15.7451
	0.382384	1.46299	1.51399	5.43952	9.91328	11.506	11.8572	15.6591
	-0.496581	1.56988	4.20479	5.86242	8.91215	11.1698	12.3631	13.0179
	2.52728	1.73204	4.83018	4.75881	8.38742	11.4347	13.4978	13.4294
	0.302017	1.88574	4.31907	7.00013	8.80474	11.4719	15.0803	15.1651
	-0.148247	1.50076	3.62849	4.70945	8.5283	11.1723	13.1906	14.8216
	-0.156163	1.94868	4.23418	6.79067	9.64466	13.4826	13.3947	14.8277
	0.63699	2.36041	5.32589	5.38288	9.09222	10.5932	12.2354	15.3385
	-0.349863	2.12805	2.86107	7.7294	9.01746	10.2858	11.3422	16.8071
	0.218414	2.12817	5.00605	5.49863	7.48159	10.8401	15.2165	15.8536
	-0.337546	2.38912	4.32183	5.16089	8.74575	11.4773	13.0063	15.8529
	0.269657	1.7524	4.98034	6.31573	8.99725	13.8751	12.9252	16.0989
	-0.0834481	1.70803	3.40086	6.11246	8.64297	11.0372	12.3213	15.3156
	0.193466	2.13499	4.07582	6.83174	10.2628	9.55387	13.3072	15.8059
	-0.0210172	1.56652	6.8147	4.95871	8.56748	11.6352	15.7176	14.9487
	0.77398	1.99431	4.7775	6.67494	8.99572	8.47376	13.4582	14.5138
	-0.386332	2.55744	4.84534	6.22367	8.69996	11.1753	13.9482	15.219
	-0.0614519	1.50172	2.86727	7.22386	8.42229	11.7792	12.7592	15.8056
	-0.217984	1.83856	3.19986	6.59819	8.45597	11.8327	14.568	14.9807
	0.035378	1.20146	3.14786	6.57189	8.17964	11.511	13.87	14.5369
	-0.393823	1.93623	3.19645	6.1849	8.03574	10.1919	14.7651	13.7951
	0.636777	1.63374	3.15815	5.33876	9.49074	11.8311	12.1553	14.7996
	0.581863	1.80761	4.42891	5.88479	9.70516	11.5516	14.0151	13.786
	-0.262427	2.11209	4.66811	6.41593	9.70808	12.1391	13.9043	15.4548
	-0.554208	2.3013	2.97972	6.05584	9.33595	12.7028	12.9886	15.4578
	-0.15704	1.95456	4.91762	5.27112	9.16361	11.1393	14.6361	14.7585
	0.117354	2.77095	4.29553	6.34555	8.33248	13.5084	12.3154	15.4606
	0.433601	1.85306	3.91248	6.53749	9.64579	11.327	11.8821	15.5088
	-0.264259	1.94263	3.58936	7.43203	9.55478	10.2777	12.8255	15.4755
	-0.0482798	2.44713	3.90907	6.56484	11.376	9.46662	15.0031	15.6947
	-0.621948	1.84291	4.21805	5.61924	8.35821	12.4727	14.0685	13.7555
	0.614546	1.88248	4.63313	5.47456	8.7571	11.9251	12.9515	14.5265
	-0.0332481	2.33033	4.53757	7.61318	10.2772	10.3302	14.1811	15.1557
	-0.296635	2.55357	4.55309	6.09716	9.24943	10.8765	15.5971	12.1087
	-0.438271	1.87397	4.39456	6.15006	8.14407	11.1907	11.7502	15.2997
	-0.0058709	1.72472	4.33517	6.32059	8.72151	9.74793	13.3707	15.2855
	-0.169902	1.44366	4.15669	5.09305	9.19678	10.5007	14.6461	14.7534
	0.256468	1.99788	4.14348	5.96777	9.56555	7.79565	14.1874	16.2274
	0.14222	2.0185	3.10046	7.31975	8.11012	11.026	14.2934	16.1564
	-0.0980596	2.27577	2.32598	6.99696	8.1969	11.5358	14.4089	14.1477
	-0.002674	1.41043	3.84078	5.36625	7.98052	10.9725	12.2097	15.476
	0.0660364	1.97322	4.8815	5.54354	8.11121	10.5341	12.8815	15.1817
	0.648102	2.03653	5.10398	5.69808	9.44216	10.7747	13.5382	14.8829
	1.29853	1.72865	3.53336	5.36861	8.49642	11.2309	11.8989	15.6275
	-0.277251	1.84267	4.08903	6.55155	8.2129	11.2292	15.1449	15.3995
	-0.18643	2.20064	3.65048	5.38243	8.48141	10.4951	14.1875	15.7645
	-0.0437821	2.49728	4.25324	7.16453	8.71589	10.9526	14.3212	15.7629
	-0.5972	1.87692	4.10856	5.99129	8.30474	11.1042	15.4775	15.9357
	-0.17279	1.98268	4.50179	6.45455	8.89414	11.1656	13.1644	15.4981
	0.0750977	1.87896	5.13078	5.20535	8.17136	11.0446	13.9483	15.0228
	-0.447664	4.00731	4.42455	7.07985	8.87336	10.4652	11.3041	16.7324
	0.452189	1.84591	3.73514	5.55673	8.16778	10.1023	13.1265	15.7608
	-0.536354	1.49882	3.68081	5.25642	11.1226	8.00741	13.7324	15.8924
	0.901701	2.29322	4.19621	6.83293	10.4438	10.05	13.0526	16.1342
	-0.146095	1.70782	5.69076	5.73811	8.89844	11.8662	11.9309	16.9074
	-0.227258	2.61434	4.11478	7.33751	9.78328	12.4325	13.3131	15.0664
	0.0745211	2.88867	5.22354	6.57605	11.1449	12.3287	12.2473	15.088
	0.667607	1.85059	5.87972	8.32812	9.30965	10.3642	13.9331	15.6989
	0.0126696	1.69044	4.364	6.19819	9.95243	10.4241	14.4759	14.7577
	-0.216133	1.86753	4.90694	5.9878	10.2744	9.46567	11.4573	16.4421
	-0.103445	2.06699	4.82963	6.33647	8.66927	10.0121	14.208	14.9807
	0.190524	2.33099	4.84323	8.77983	8.62981	9.9216	16.2441	14.6139
	-0.215396	1.90658	4.95919	8.64055	7.28008	10.2338	15.3566	15.9099
	1.63473	1.93787	2.83841	NaN	8.47145	11.0264	14.3393	14.1625
	0.0361696	2.29845	4.1978	NaN	8.71686	9.8028	13.467	14.5625
	0.655794	2.18025	3.95842	NaN	8.8942	10.8447	13.8911	14.3045
	-0.0324934	2.32691	4.23757	NaN	8.77826	9.04912	13.8981	14.6744
	0.241187	2.09477	4.13246	NaN	8.5021	9.98294	14.4096	15.6987
	0.169519	2.33085	5.13107	NaN	8.69443	11.0283	14.2365	14.2941
	-0.120107	2.55237	4.68829	NaN	7.80331	10.2084	15.4362	15.7216
	0.464188	2.39872	5.10365	NaN	10.3929	10.5815	12.8378	15.2284
	0.21375	2.09908	5.11141	NaN	7.83609	10.6239	12.8935	16.655
	0.367802	2.14167	4.45723	NaN	8.74943	10.9529	13.9902	14.9822
	0.0179457	2.21317	5.28447	NaN	8.60173	11.831	15.0666	14.7702
	0.00363864	1.95684	5.08389	NaN	8.11582	9.71737	13.4258	15.2761
	-0.0348926	1.56503	4.94311	NaN	8.28998	10.8369	13.4497	16.6602
	-0.102859	1.63409	3.89454	NaN	9.34065	10.0995	13.3517	15.0506
	0.390301	2.16645	4.45007	NaN	8.47157	10.4713	13.2516	14.3336
	0.266787	NaN	4.65011	NaN	8.27855	10.3271	13.9504	16.1446
	0.341695	NaN	3.70321	NaN	9.24991	10.9109	12.1393	15.1818
	0.582574	NaN	4.07428	NaN	8.56901	10.0887	13.2885	12.5892
	0.640748	NaN	5.29109	NaN	8.33548	11.1372	14.2724	14.1876
	0.0843504	NaN	4.8414	NaN	9.55504	12.9373	14.4215	15.6262
	0.237822	NaN	4.68679	NaN	10.1232	12.9988	12.9244	14.8427
	0.0770769	NaN	4.67576	NaN	9.49635	11.736	12.0604	13.8841
	0.180438	NaN	5.02136	NaN	9.64797	11.5058	14.5275	16.3604
	-0.226273	NaN	6.43332	NaN	8.22677	10.3548	15.8318	15.7035
	-0.0372168	NaN	4.09559	NaN	8.49363	11.0822	14.1416	15.0366
	0.220477	NaN	5.71019	NaN	8.49067	11.1741	14.3624	15.182
	0.2635	NaN	4.24773	NaN	11.4177	10.6744	14.2324	15.5033
	-0.374216	NaN	4.58165	NaN	8.48194	10.4817	13.0897	13.9888
	-0.119813	NaN	3.96167	NaN	10.615	10.407	14.5966	15.0923
	-0.431518	NaN	4.58035	NaN	9.73508	13.443	13.2377	15.8796
	-0.213692	NaN	4.72059	NaN	8.0292	10.8038	15.3245	17.6361
	0.467352	NaN	NaN	NaN	8.34331	11.2522	11.3199	14.3025
	-0.19886	NaN	NaN	NaN	7.32011	10.8885	13.0335	17.2031
	-0.49542	NaN	NaN	NaN	8.28232	13.0646	11.8487	14.736
	0.93553	NaN	NaN	NaN	7.94837	11.6973	11.8508	14.8167
	-0.302125	NaN	NaN	NaN	8.72706	11.9785	13.3295	15.945
	0.577144	NaN	NaN	NaN	8.74667	10.671	12.9673	13.4026
	1.01826	NaN	NaN	NaN	8.26277	10.0673	13.1571	14.8464
	0.0237023	NaN	NaN	NaN	7.54674	10.478	12.5902	15.5293
	0.0378826	NaN	NaN	NaN	8.58152	10.8164	13.8316	14.8843
	0.325128	NaN	NaN	NaN	9.22124	10.8461	12.8443	15.5711
	-0.0459032	NaN	NaN	NaN	11.0529	11.6089	12.2587	15.0837
	0.240781	NaN	NaN	NaN	9.25889	10.7923	13.5828	14.8985
	0.147225	NaN	NaN	NaN	8.03629	10.3533	14.5766	15.8941
	-0.156771	NaN	NaN	NaN	10.281	9.24547	12.5762	14.846
	-0.312293	NaN	NaN	NaN	8.82973	10.2807	14.5216	15.1382
	0.276023	NaN	NaN	NaN	9.04061	10.7456	13.8323	16.437
	0.145404	NaN	NaN	NaN	9.64563	11.1804	14.6318	15.1458
	0.53197	NaN	NaN	NaN	8.19656	10.1685	10.5826	15.3083
	1.16223	NaN	NaN	NaN	8.51835	10.5956	NaN	14.728
	NaN	NaN	NaN	NaN	9.01021	10.0698	NaN	14.8513
	NaN	NaN	NaN	NaN	8.66453	10.3289	NaN	15.4984
	NaN	NaN	NaN	NaN	8.6497	8.41682	NaN	14.2967
	NaN	NaN	NaN	NaN	9.94887	10.6406	NaN	16.7193
	NaN	NaN	NaN	NaN	8.78242	10.1149	NaN	15.3305
	NaN	NaN	NaN	NaN	8.65697	9.59997	NaN	14.9066
	NaN	NaN	NaN	NaN	10.7528	10.0737	NaN	14.3999
	NaN	NaN	NaN	NaN	9.26939	13.1934	NaN	16.1975
	NaN	NaN	NaN	NaN	8.23277	9.99015	NaN	14.0487
	NaN	NaN	NaN	NaN	10.5615	10.1579	NaN	15.0895
	NaN	NaN	NaN	NaN	8.04824	12.5517	NaN	14.971
	NaN	NaN	NaN	NaN	9.79824	10.3623	NaN	15.7641
	NaN	NaN	NaN	NaN	8.49026	9.90634	NaN	15.3179
	NaN	NaN	NaN	NaN	8.40772	11.8251	NaN	15.9308
	NaN	NaN	NaN	NaN	NaN	10.1107	NaN	14.6551
	NaN	NaN	NaN	NaN	NaN	12.9751	NaN	14.862
	NaN	NaN	NaN	NaN	NaN	10.4849	NaN	15.2698
	NaN	NaN	NaN	NaN	NaN	11.1732	NaN	14.8036
	NaN	NaN	NaN	NaN	NaN	10.6791	NaN	14.3165
	NaN	NaN	NaN	NaN	NaN	9.70866	NaN	14.608
	NaN	NaN	NaN	NaN	NaN	10.8861	NaN	14.6533
	NaN	NaN	NaN	NaN	NaN	NaN	NaN	15.3422
	NaN	NaN	NaN	NaN	NaN	NaN	NaN	15.107
	NaN	NaN	NaN	NaN	NaN	NaN	NaN	15.0439
	NaN	NaN	NaN	NaN	NaN	NaN	NaN	15.3101
	NaN	NaN	NaN	NaN	NaN	NaN	NaN	14.791
	NaN	NaN	NaN	NaN	NaN	NaN	NaN	15.49
	NaN	NaN	NaN	NaN	NaN	NaN	NaN	15.3013
	NaN	NaN	NaN	NaN	NaN	NaN	NaN	14.8412
	NaN	NaN	NaN	NaN	NaN	NaN	NaN	14.4526
	NaN	NaN	NaN	NaN	NaN	NaN	NaN	14.6974
	NaN	NaN	NaN	NaN	NaN	NaN	NaN	15.4872
	NaN	NaN	NaN	NaN	NaN	NaN	NaN	14.1181
	NaN	NaN	NaN	NaN	NaN	NaN	NaN	14.0736
	NaN	NaN	NaN	NaN	NaN	NaN	NaN	14.902
	NaN	NaN	NaN	NaN	NaN	NaN	NaN	17.8341
	NaN	NaN	NaN	NaN	NaN	NaN	NaN	12.6331
	NaN	NaN	NaN	NaN	NaN	NaN	NaN	15.5743
	NaN	NaN	NaN	NaN	NaN	NaN	NaN	15.0858
	NaN	NaN	NaN	NaN	NaN	NaN	NaN	15.0753
	NaN	NaN	NaN	NaN	NaN	NaN	NaN	15.8277
	NaN	NaN	NaN	NaN	NaN	NaN	NaN	14.877
	NaN	NaN	NaN	NaN	NaN	NaN	NaN	14.4974
	NaN	NaN	NaN	NaN	NaN	NaN	NaN	15.9212
	NaN	NaN	NaN	NaN	NaN	NaN	NaN	15.3999
	NaN	NaN	NaN	NaN	NaN	NaN	NaN	14.9885
	NaN	NaN	NaN	NaN	NaN	NaN	NaN	14.6416
	NaN	NaN	NaN	NaN	NaN	NaN	NaN	14.7602
	NaN	NaN	NaN	NaN	NaN	NaN	NaN	14.273
	NaN	NaN	NaN	NaN	NaN	NaN	NaN	14.6983
	NaN	NaN	NaN	NaN	NaN	NaN	NaN	15.0284
	NaN	NaN	NaN	NaN	NaN	NaN	NaN	14.3267
	NaN	NaN	NaN	NaN	NaN	NaN	NaN	14.7672
	NaN	NaN	NaN	NaN	NaN	NaN	NaN	15.4372
	NaN	NaN	NaN	NaN	NaN	NaN	NaN	17.4745
	NaN	NaN	NaN	NaN	NaN	NaN	NaN	14.6976
	NaN	NaN	NaN	NaN	NaN	NaN	NaN	14.7866
	NaN	NaN	NaN	NaN	NaN	NaN	NaN	15.7262
	NaN	NaN	NaN	NaN	NaN	NaN	NaN	14.8421
	NaN	NaN	NaN	NaN	NaN	NaN	NaN	14.1396
	NaN	NaN	NaN	NaN	NaN	NaN	NaN	14.1918
	NaN	NaN	NaN	NaN	NaN	NaN	NaN	16.5651
	NaN	NaN	NaN	NaN	NaN	NaN	NaN	13.0599
	NaN	NaN	NaN	NaN	NaN	NaN	NaN	15.411
	NaN	NaN	NaN	NaN	NaN	NaN	NaN	15.4244
	NaN	NaN	NaN	NaN	NaN	NaN	NaN	15.2857
	NaN	NaN	NaN	NaN	NaN	NaN	NaN	13.3073
	NaN	NaN	NaN	NaN	NaN	NaN	NaN	14.7448
	NaN	NaN	NaN	NaN	NaN	NaN	NaN	14.9879
	NaN	NaN	NaN	NaN	NaN	NaN	NaN	15.0918
	NaN	NaN	NaN	NaN	NaN	NaN	NaN	15.5213
	NaN	NaN	NaN	NaN	NaN	NaN	NaN	16.0069
	NaN	NaN	NaN	NaN	NaN	NaN	NaN	14.9993
	NaN	NaN	NaN	NaN	NaN	NaN	NaN	12.8948
	NaN	NaN	NaN	NaN	NaN	NaN	NaN	14.4569
	NaN	NaN	NaN	NaN	NaN	NaN	NaN	14.6736
	NaN	NaN	NaN	NaN	NaN	NaN	NaN	15.0422
	NaN	NaN	NaN	NaN	NaN	NaN	NaN	14.6355
	NaN	NaN	NaN	NaN	NaN	NaN	NaN	15.7918
	NaN	NaN	NaN	NaN	NaN	NaN	NaN	15.5437
	NaN	NaN	NaN	NaN	NaN	NaN	NaN	15.4295
	NaN	NaN	NaN	NaN	NaN	NaN	NaN	13.7686
	NaN	NaN	NaN	NaN	NaN	NaN	NaN	14.9222
Replicate 2	0h	2h	4h	6h	8h	10h	12h	14h
	-0.372771	2.3474	5.12263	5.59835	8.06202	10.5374	12.3125	16.4698
	0.0431783	2.92487	4.87837	7.60757	11.293	11.7653	14.6201	15.821
	-0.42916	1.98961	4.75528	5.39355	9.39831	10.6366	15.6404	13.9609
	-0.499306	2.60638	5.2803	7.05422	9.56715	10.443	13.4358	14.4363
	-0.0204189	2.19422	5.52766	4.89236	9.28288	13.5861	11.3829	13.406
	-0.397452	2.22105	6.24946	6.42745	10.8267	12.1097	14.7774	14.3895
	-0.260209	2.34807	6.9891	4.98607	8.69739	10.6816	14.0495	15.3197
	0.139681	2.45803	4.17076	5.33402	8.68277	11.383	15.3537	15.0336
	-0.48353	1.87647	4.44908	5.89634	9.91255	11.227	14.1735	13.9763
	-0.400779	2.32861	4.50677	5.16106	8.52982	11.7358	14.3057	16.1271
	-0.285519	2.63676	3.66877	5.68647	10.1469	10.1863	13.63	15.0577
	-0.180957	2.28325	5.13193	6.43172	9.17873	10.6337	15.6562	15.4204
	0.608492	1.90184	6.42945	6.48318	8.69662	10.4097	12.6689	14.4161
	-0.421289	2.39297	5.46195	6.85033	9.45865	11.2641	14.9842	16.8878
	-0.554444	2.65803	4.29558	5.11589	8.97048	10.4492	11.8889	15.3178
	-0.487161	2.33903	5.40419	5.6255	8.63646	8.282	12.5289	17.1852
	0.463557	2.16132	5.18186	6.29419	8.91572	11.4158	12.8604	15.0062
	0.409876	1.99831	4.92475	6.13192	8.1593	11.3743	13.2162	15.3788
	-0.314188	2.32515	4.36893	5.00046	10.4093	8.23462	14.3914	14.8201
	-0.119721	3.42994	4.9997	6.83069	9.15088	10.8038	14.0489	14.4906
	-0.136698	2.07535	4.78347	5.62433	9.62916	10.4929	12.7107	14.0995
	-0.280692	1.90087	4.67016	6.12942	8.69408	11.7519	11.6782	15.4664
	0.384082	1.3504	5.51511	6.55336	7.92805	11.579	13.8397	15.405
	0.402851	2.11617	4.1885	5.76906	9.39115	12.1257	11.1971	15.1014
	-0.219096	1.96191	4.50631	5.15186	10.1467	11.6273	13.4778	15.0063
	0.103965	1.94985	3.78076	5.4604	8.58236	13.1548	12.6233	15.754
	-0.37476	2.83672	4.69169	5.75748	9.24675	11.3297	11.387	14.9242
	-0.573758	2.5267	4.41129	5.77731	8.43243	12.5994	14.3294	14.4361
	-0.208155	2.60004	5.68288	5.84676	10.4844	12.7048	12.248	13.9785
	0.46361	1.90852	4.94641	5.57319	9.56929	11.9365	13.5169	15.5976
	0.556158	1.5709	4.28762	5.1102	8.30084	11.2931	13.4475	15.9297
	0.845841	2.56022	4.05352	8.65777	8.45899	10.2394	14.5101	15.1424
	-0.0639033	2.33704	4.13679	4.79387	8.12781	9.94941	13.7363	15.5702
	-0.554257	2.41098	4.20006	6.61266	8.79473	10.5268	14.1165	15.0374
	-0.259435	2.77176	4.87699	7.19831	8.7196	12.9044	13.8537	15.2258
	0.215125	3.44551	3.88956	6.78311	8.47844	10.0325	11.3107	15.5765
	-0.212835	2.52103	6.45754	6.34987	8.89266	11.1776	12.6145	14.7579
	-0.346981	1.52069	5.25588	6.02381	8.18552	10.0725	13.1727	14.2031
	-0.0896539	2.52486	5.0715	7.12636	9.12269	11.7197	11.5901	15.0519
	-0.773102	2.14327	4.98694	5.36641	8.34659	12.4262	12.4689	14.642
	-0.64075	1.96394	3.7814	6.10005	9.11826	10.8671	11.4086	15.7221
	-0.0839121	2.17825	4.5481	5.79826	8.3335	11.1059	11.8147	15.2487
	-0.432275	2.18792	4.16715	5.47064	9.21327	11.111	14.6132	14.0377
	-0.0859979	2.51623	5.00049	7.30846	10.7642	9.28597	12.7082	15.4927
	0.038823	2.53088	4.10549	6.14401	8.81091	10.8194	13.2215	15.4476
	-0.519781	2.24331	4.61722	5.8251	9.15433	11.769	13.3893	14.8752
	0.0425911	1.90326	4.62904	7.36597	8.42148	11.5754	10.867	14.9825
	0.0330811	3.02171	4.54468	8.52986	9.07598	10.2189	12.3073	14.861
	-0.927163	1.52713	3.97933	5.43348	10.9415	8.95683	12.9693	15.5792
	0.272018	1.41842	5.07505	6.5903	8.91061	10.6861	14.3666	15.0232
	-0.201174	1.26585	3.97594	5.32951	11.4799	10.662	12.7755	15.7697
	0.230471	1.87613	4.62793	6.31946	8.60591	10.3674	12.5889	12.4789
	0.286328	1.96929	4.89591	6.81416	8.53388	7.98268	14.9479	14.5917
	-0.103825	1.94355	4.69285	8.30917	7.78978	9.5834	13.038	14.2667
	-0.327497	2.43602	2.00039	5.67831	8.90949	10.2792	14.1645	14.6857
	0.0338459	1.60479	4.93651	6.42319	9.07006	10.16	10.8398	15.562
	0.518345	2.40307	5.18031	5.66727	8.56875	10.6647	14.005	14.4146
	0.674057	1.39296	4.39572	6.70988	10.4184	10.5369	13.0937	15.1456
	0.843367	1.47101	4.46523	5.34312	8.43547	9.88913	12.7729	15.9165
	0.130795	1.79918	4.61518	5.37097	8.15272	10.5188	11.0397	14.9783
	0.293988	2.14434	4.9932	6.14179	9.02162	11.6187	14.1208	14.8789
	0.14043	1.33145	4.16503	6.70646	8.47686	11.927	13.8725	17.0762
	0.340884	1.9873	4.72698	5.58338	9.21011	10.6835	14.4678	16.2222
	0.00974411	2.19722	6.04235	5.51701	7.94672	10.1552	11.7877	14.4317
	0.310181	2.40568	4.56253	5.89376	9.04758	12.2532	12.5828	15.6124
	0.266538	2.59805	3.73705	6.5421	8.30702	11.1553	14.3386	13.9249
	0.490096	2.88651	4.47179	5.49052	9.43015	10.1676	11.1138	15.5712
	0.790895	2.08755	4.57559	6.86845	8.10195	10.8674	13.2825	15.3828
	-0.433044	2.68833	4.57249	5.23574	9.11952	13.2001	11.7256	16.4786
	0.111375	2.35803	3.60501	6.23757	8.62868	11.4965	10.3157	14.9904
	-0.335249	1.85311	3.87713	6.19791	8.33431	11.3315	13.9602	15.1111
	-0.162976	1.90418	4.53333	5.56993	8.57835	10.0545	12.6262	15.0301
	-0.104973	1.78395	4.56566	8.82157	7.49685	12.0263	14.7138	15.7558
	-0.618778	2.07655	3.97256	6.50515	8.53775	9.52331	10.881	16.6936
	-0.0643283	2.43018	4.5575	5.56348	9.08874	11.9215	10.4873	15.4009
	-0.246536	1.78003	4.60519	5.63176	8.8846	10.0733	13.1561	15.2574
	-0.60413	2.42865	5.33863	5.50795	9.41823	10.9189	11.6328	14.5926
	0.168345	3.0002	4.8653	5.41281	8.968	11.1002	13.1245	15.1093
	-0.223924	2.27641	4.51567	2.99268	9.47081	11.2509	14.7766	14.9017
	0.640862	2.05717	4.4991	7.05608	8.85548	12.1477	16.3008	15.8491
	0.0874445	2.40256	4.86526	4.9593	8.27327	10.9419	11.4653	14.5282
	0.700768	2.301	4.16401	5.35481	9.24696	11.7324	13.4644	15.4903
	0.36979	2.06075	3.7029	8.37207	8.51192	13.2916	12.3615	15.087
	-0.13409	2.18565	4.32919	6.43139	9.26906	10.2898	13.6752	15.2073
	-0.163301	1.82764	4.8795	6.90394	8.96128	10.7548	13.0362	14.8029
	-0.386309	1.58026	3.90789	7.18819	11.2768	10.7139	15.7463	15.5799
	-0.375914	1.88321	4.2633	8.49835	10.6228	11.8657	13.0103	16.7239
	-0.741601	2.07458	4.40807	5.26339	10.6679	11.4553	13.58	14.9939
	-0.0215495	2.29	NaN	6.06086	9.02106	11.0688	12.2414	14.1464
	-0.106634	3.00141	NaN	6.72467	10.3457	10.9004	14.1106	15.0635
	-0.35825	2.71729	NaN	8.93868	8.15377	11.3871	13.3139	14.7822
	0.419759	2.01977	NaN	7.71898	10.1671	12.6358	11.0035	14.9632
	-0.296073	2.6676	NaN	5.18579	9.99916	10.288	12.1424	14.8192
	0.429957	1.92323	NaN	5.76219	9.51272	10.4755	14.7298	14.9599
	0.0441418	3.29049	NaN	5.60123	10.3852	13.6177	13.2183	15.0397
	0.538552	3.06167	NaN	7.54968	8.75755	11.9356	11.2177	NaN
	-0.366582	1.66688	NaN	5.80366	8.60134	9.56821	13.8983	NaN
	0.618149	2.53326	NaN	5.38984	10.161	8.58486	12.7062	NaN
	0.116949	2.52374	NaN	7.25122	9.17954	9.57647	10.7071	NaN
	-0.240605	1.9658	NaN	7.34775	8.50423	13.1242	13.7796	NaN
	0.75836	2.69272	NaN	5.75071	8.8555	11.0599	14.1443	NaN
	-0.22324	1.79072	NaN	5.19608	8.84493	11.1187	16.2055	NaN
	0.555517	1.1708	NaN	5.54394	9.71823	10.887	14.3761	NaN
	-0.0442744	2.16855	NaN	8.37049	8.40802	8.37434	13.4046	NaN
	-0.0563382	1.85971	NaN	5.91398	8.30701	11.5374	13.9702	NaN
	0.447199	2.66279	NaN	5.82739	9.13145	10.7453	13.326	NaN
	-0.0329992	1.60942	NaN	5.94285	8.86044	10.3735	13.9721	NaN
	-0.166904	2.29515	NaN	5.01737	10.3735	12.2007	13.0146	NaN
	0.843058	0.247341	NaN	5.46026	8.3604	10.9206	11.6097	NaN
	-0.35998	2.09135	NaN	6.23694	9.15555	9.84267	13.3697	NaN
	-0.343334	3.04255	NaN	5.97424	10.2029	11.3143	14.6201	NaN
	0.488745	2.04443	NaN	6.50528	8.46084	11.5967	14.2753	NaN
	0.214546	2.53947	NaN	6.6437	10.0216	10.7668	14.4637	NaN
	0.0941083	1.49765	NaN	4.57417	8.10581	10.4382	13.6214	NaN
	-0.186328	2.27597	NaN	6.01055	8.69911	9.94453	11.4876	NaN
	0.087463	1.47735	NaN	7.1822	8.54586	12.43	12.7452	NaN
	-0.258739	2.08721	NaN	4.94339	8.37032	10.9812	14.3131	NaN
	0.140928	2.05948	NaN	6.83386	9.39793	11.2074	14.6067	NaN
	0.49656	2.12365	NaN	NaN	8.79865	11.8025	13.2515	NaN
	-0.0355492	2.13255	NaN	NaN	8.12315	9.50772	13.5233	NaN
	0.0777219	2.98882	NaN	NaN	8.55056	10.7693	12.9831	NaN
	0.243456	2.72152	NaN	NaN	9.93086	10.9049	14.629	NaN
	0.481957	2.68866	NaN	NaN	8.98621	13.5445	13.7507	NaN
	0.196218	2.76916	NaN	NaN	8.22508	11.4298	14.6068	NaN
	0.96201	2.70584	NaN	NaN	9.17183	11.2458	13.0786	NaN
	NaN	2.35381	NaN	NaN	10.1608	11.4452	14.1959	NaN
	NaN	2.04817	NaN	NaN	9.03657	8.07071	14.3878	NaN
	NaN	1.74763	NaN	NaN	8.44586	10.5879	13.0085	NaN
	NaN	2.28007	NaN	NaN	9.70312	10.5718	14.2367	NaN
	NaN	1.65305	NaN	NaN	9.30821	10.6831	11.3743	NaN
	NaN	2.14543	NaN	NaN	11.477	10.2578	12.4577	NaN
	NaN	2.94831	NaN	NaN	10.2028	10.4939	14.3652	NaN
	NaN	2.29831	NaN	NaN	8.49785	10.9152	13.9212	NaN
	NaN	NaN	NaN	NaN	9.23158	10.839	14.0666	NaN
	NaN	NaN	NaN	NaN	8.38752	11.4917	12.9573	NaN
	NaN	NaN	NaN	NaN	9.09154	10.3955	13.4636	NaN
	NaN	NaN	NaN	NaN	9.9012	11.4953	12.5713	NaN
	NaN	NaN	NaN	NaN	8.70567	10.9689	11.3802	NaN
	NaN	NaN	NaN	NaN	8.95081	10.9886	13.5294	NaN
	NaN	NaN	NaN	NaN	8.10318	10.2497	13.4131	NaN
	NaN	NaN	NaN	NaN	9.08627	11.6728	12.7164	NaN
	NaN	NaN	NaN	NaN	9.09653	11.6538	11.9043	NaN
	NaN	NaN	NaN	NaN	8.35527	10.8001	14.112	NaN
	NaN	NaN	NaN	NaN	8.42417	10.5881	13.7531	NaN
	NaN	NaN	NaN	NaN	9.52523	10.3074	13.7602	NaN
	NaN	NaN	NaN	NaN	9.14679	8.7515	11.5261	NaN
	NaN	NaN	NaN	NaN	8.62491	9.85942	12.3538	NaN
	NaN	NaN	NaN	NaN	10.4156	10.4326	13.1519	NaN
	NaN	NaN	NaN	NaN	8.19098	9.31958	13.2178	NaN
	NaN	NaN	NaN	NaN	8.56651	12.051	14.5303	NaN
	NaN	NaN	NaN	NaN	9.67281	NaN	13.432	NaN
	NaN	NaN	NaN	NaN	8.51465	NaN	14.6774	NaN
	NaN	NaN	NaN	NaN	8.79467	NaN	13.8984	NaN
	NaN	NaN	NaN	NaN	8.69796	NaN	16.103	NaN
	NaN	NaN	NaN	NaN	9.05349	NaN	13.5636	NaN
	NaN	NaN	NaN	NaN	9.77476	NaN	12.8518	NaN
	NaN	NaN	NaN	NaN	8.5084	NaN	14.871	NaN
	NaN	NaN	NaN	NaN	11.6774	NaN	13.2256	NaN
	NaN	NaN	NaN	NaN	8.56374	NaN	13.3443	NaN
	NaN	NaN	NaN	NaN	8.52718	NaN	13.3818	NaN
	NaN	NaN	NaN	NaN	9.3083	NaN	12.7253	NaN
	NaN	NaN	NaN	NaN	8.63946	NaN	11.7085	NaN
	NaN	NaN	NaN	NaN	9.02108	NaN	13.1787	NaN
	NaN	NaN	NaN	NaN	11.1665	NaN	11.9122	NaN
	NaN	NaN	NaN	NaN	9.5411	NaN	13.0361	NaN
	NaN	NaN	NaN	NaN	8.36059	NaN	13.1204	NaN
	NaN	NaN	NaN	NaN	9.06119	NaN	13.2053	NaN
	NaN	NaN	NaN	NaN	10.736	NaN	12.8867	NaN
	NaN	NaN	NaN	NaN	8.08812	NaN	13.077	NaN
	NaN	NaN	NaN	NaN	9.50589	NaN	12.3612	NaN
	NaN	NaN	NaN	NaN	7.95271	NaN	13.6497	NaN
	NaN	NaN	NaN	NaN	9.08835	NaN	11.6625	NaN
	NaN	NaN	NaN	NaN	9.79481	NaN	14.1965	NaN
	NaN	NaN	NaN	NaN	8.75572	NaN	13.8169	NaN
	NaN	NaN	NaN	NaN	9.33247	NaN	14.9943	NaN
	NaN	NaN	NaN	NaN	9.33316	NaN	12.8301	NaN
	NaN	NaN	NaN	NaN	8.95004	NaN	12.9618	NaN
	NaN	NaN	NaN	NaN	9.85486	NaN	12.0863	NaN
	NaN	NaN	NaN	NaN	8.67897	NaN	12.6113	NaN
	NaN	NaN	NaN	NaN	9.17873	NaN	13.5854	NaN
	NaN	NaN	NaN	NaN	8.45665	NaN	15.0929	NaN
	NaN	NaN	NaN	NaN	9.21972	NaN	13.7561	NaN
	NaN	NaN	NaN	NaN	9.79507	NaN	13.6146	NaN
	NaN	NaN	NaN	NaN	8.57527	NaN	13.3879	NaN
	NaN	NaN	NaN	NaN	8.975	NaN	14.5682	NaN
	NaN	NaN	NaN	NaN	9.31199	NaN	13.9041	NaN
	NaN	NaN	NaN	NaN	9.05755	NaN	12.872	NaN
	NaN	NaN	NaN	NaN	9.20685	NaN	15.9407	NaN
	NaN	NaN	NaN	NaN	7.92277	NaN	12.1076	NaN
	NaN	NaN	NaN	NaN	NaN	NaN	13.3924	NaN

## Sheet: Figure 2
Figure 2 Source Data
(d)	Elapsed θ0 values from dataset used for Figure 2D, normalized to avg θ0 at 0h = 0 rad
Replicate 1	0h	2h	4h	6h	Replicate 2	0h	2h	4h	6h	Replicate 3	0h	2h	4h	6h	Replicate 4	0h	2h	4h	6h
	0.221233	2.93164	3.38869	3.71515		-2.1662	2.38373	4.26358	2.79132		1.4773	1.16618	4.0309	5.90827		-0.283133	1.46191	3.83176	4.72721
	0.245909	0.990928	3.39335	4.93213		0.247104	2.59593	3.65779	6.09845		0.332706	2.20216	4.11228	6.33576		-0.623961	0.604012	4.50918	5.58306
	0.320195	1.5306	2.82465	4.83237		-0.789441	1.55145	3.88045	5.68979		-0.700871	1.79598	3.47137	4.02083		0.51541	1.28081	4.02197	3.58869
	0.0820945	1.62767	3.31307	4.24889		-0.190044	2.3018	3.76061	4.62358		-0.775254	1.78352	3.92772	3.43863		-0.319551	2.09214	2.20416	5.99046
	-0.9991	2.00423	3.21777	5.28763		0.00901337	2.92396	3.9447	5.07061		-1.03061	1.79717	3.45063	4.39525		-0.238262	2.06695	3.52549	5.86608
	0.313992	1.0987	3.00878	3.83592		0.088347	2.17164	4.13898	4.33106		0.231705	2.77058	4.53863	4.94685		-1.97941	2.21153	3.30499	6.36492
	-1.04909	2.40876	3.12655	4.86565		0.332858	2.26438	4.69632	4.99745		-0.254221	1.4427	3.03633	4.9427		-1.42894	3.54673	3.88136	2.90335
	0.400609	1.8359	2.88912	3.93992		-0.210882	1.93108	3.99992	3.81547		-0.708111	2.02313	5.05896	5.46198		-0.00188124	3.33005	2.91286	4.0693
	0.02025	NaN	4.40354	4.92263		-0.406806	2.91538	4.00539	4.51444		0.157872	4.47746	4.89359	3.5935		0.28174	1.84458	2.73878	4.97707
	-0.635602	NaN	2.85538	NaN		0.695787	0.98848	4.65504	4.92704		0.0665635	1.08722	3.68166	3.69495		0.0706902	1.89775	3.60369	5.2096
	-0.146571	NaN	3.45898	NaN		-0.393956	2.91854	4.37766	4.51002		0.247082	1.69156	NaN	6.81201		-0.320483	1.37484	2.34401	6.74336
	0.269149	NaN	3.18826	NaN		-1.67708	2.14043	5.54481	NaN		0.535726	2.37372	NaN	2.66785		0.271615	1.59722	3.41181	5.19677
	0.318583	NaN	3.50324	NaN		-0.0341527	2.72573	3.80657	NaN		-0.120906	2.59889	NaN	4.47952		0.279443	1.65735	NaN	6.08618
	0.300856	NaN	2.80572	NaN		-3.13231	2.94644	4.94485	NaN		0.385032	1.23375	NaN	5.22316		0.447491	2.04718	NaN	5.18537
	0.336159	NaN	3.13895	NaN		-0.594844	NaN	4.59808	NaN		0.127213	2.17992	NaN	7.32689		-0.190073	1.58955	NaN	5.43075
	-0.343073	NaN	3.03023	NaN		-0.274077	NaN	NaN	NaN		-0.00381575	2.38156	NaN	2.96592		0.408272	1.31417	NaN	5.57404
	NaN	NaN	3.20971	NaN		-0.935809	NaN	NaN	NaN		-0.0680769	1.70733	NaN	4.5425		-0.645805	1.7323	NaN	5.7435
	NaN	NaN	2.78483	NaN		0.74172	NaN	NaN	NaN		0.586651	1.45582	NaN	5.14898		0.617086	2.05744	NaN	4.49339
	NaN	NaN	3.69646	NaN		-0.147432	NaN	NaN	NaN		-0.165533	1.06838	NaN	3.56066		-0.564359	1.81679	NaN	5.45987
	NaN	NaN	3.74038	NaN		0.669872	NaN	NaN	NaN		0.758239	1.77933	NaN	3.24742		2.00668	2.12884	NaN	4.52059
	NaN	NaN	3.13637	NaN		-0.583486	NaN	NaN	NaN		-1.06083	1.99571	NaN	6.36937		0.163678	1.57378	NaN	3.06799
	NaN	NaN	4.45786	NaN		-0.507667	NaN	NaN	NaN		0.244148	1.70209	NaN	3.51889		-1.3084	1.39014	NaN	5.25365
	NaN	NaN	2.8897	NaN		-1.74666	NaN	NaN	NaN		-0.182789	0.982599	NaN	3.2389		-0.656554	0.839227	NaN	3.28967
	NaN	NaN	3.2874	NaN		-0.111384	NaN	NaN	NaN		NaN	1.33152	NaN	4.37		-0.0311438	1.30941	NaN	3.8645
	NaN	NaN	3.10009	NaN		-0.194118	NaN	NaN	NaN		NaN	2.47307	NaN	4.81335		0.394072	0.414561	NaN	7.73923
						0.0204118	NaN	NaN	NaN		NaN	2.88286	NaN	3.81766		-0.525846	1.25306	NaN	6.70544
						-0.614877	NaN	NaN	NaN		NaN	1.82092	NaN	3.55884		0.16271	1.93394	NaN	4.42951
						-0.0306084	NaN	NaN	NaN		NaN	1.17817	NaN	5.91927		-0.243859	1.97713	NaN	3.38608
						0.0679152	NaN	NaN	NaN		NaN	1.71174	NaN	4.1651		0.235973	0.859545	NaN	4.75918
						-0.64822	NaN	NaN	NaN		NaN	1.76357	NaN	6.12106		-1.03332	2.30254	NaN	5.68537
						-0.417486	NaN	NaN	NaN		NaN	2.00963	NaN	4.8448		-1.28179	2.11211	NaN	4.98808
						-0.496455	NaN	NaN	NaN		NaN	1.19726	NaN	5.03053		0.436768	1.94587	NaN	6.43904
						0.445225	NaN	NaN	NaN		NaN	1.4656	NaN	3.79591		0.118497	1.82711	NaN	6.01482
						-0.137297	NaN	NaN	NaN		NaN	3.14264	NaN	4.61499		0.0425136	0.571649	NaN	4.85508
						0.124316	NaN	NaN	NaN		NaN	1.48319	NaN	3.85844		-0.285775	1.44885	NaN	3.35982
						-0.910994	NaN	NaN	NaN		NaN	1.86651	NaN	4.62346		0.302555	1.33007	NaN	4.39972
						-0.264088	NaN	NaN	NaN		NaN	2.39882	NaN	6.49591		0.142293	1.05922	NaN	5.52421
						0.735948	NaN	NaN	NaN		NaN	2.10555	NaN	4.62075		0.00876128	2.03457	NaN	6.51965
						1.02259	NaN	NaN	NaN		NaN	1.78595	NaN	3.97931		0.268018	1.3301	NaN	5.661
						-0.407895	NaN	NaN	NaN		NaN	1.98389	NaN	5.35152		0.480423	1.28012	NaN	7.76302
						-0.516439	NaN	NaN	NaN		NaN	2.11195	NaN	NaN		-0.0822827	NaN	NaN	7.86426
						0.259038	NaN	NaN	NaN		NaN	1.97005	NaN	NaN		-1.8338	NaN	NaN	4.12331
						0.426653	NaN	NaN	NaN							0.344601	NaN	NaN	4.21196
						0.876524	NaN	NaN	NaN							0.344201	NaN	NaN	3.81416
						0.401969	NaN	NaN	NaN							0.210184	NaN	NaN	3.75684
						-0.430112	NaN	NaN	NaN							-0.529217	NaN	NaN	5.2791
						-0.835947	NaN	NaN	NaN							0.35128	NaN	NaN	NaN
						0.482865	NaN	NaN	NaN							-0.324021	NaN	NaN	NaN
						-1.69205	NaN	NaN	NaN							-1.66529	NaN	NaN	NaN
						0.850105	NaN	NaN	NaN							-1.16295	NaN	NaN	NaN
						0.266311	NaN	NaN	NaN							-1.71174	NaN	NaN	NaN
						0.0459244	NaN	NaN	NaN							-1.31064	NaN	NaN	NaN
						-0.00607703	NaN	NaN	NaN							0.075945	NaN	NaN	NaN
						0.556442	NaN	NaN	NaN							0.429486	NaN	NaN	NaN
						-0.0712196	NaN	NaN	NaN							0.663698	NaN	NaN	NaN
						0.463101	NaN	NaN	NaN							1.04297	NaN	NaN	NaN
						0.963336	NaN	NaN	NaN							0.491435	NaN	NaN	NaN
						-0.149877	NaN	NaN	NaN							0.874443	NaN	NaN	NaN
						0.493505	NaN	NaN	NaN							0.324958	NaN	NaN	NaN
						0.305763	NaN	NaN	NaN							0.784452	NaN	NaN	NaN
						0.0893074	NaN	NaN	NaN							0.0217408	NaN	NaN	NaN
						-0.096405	NaN	NaN	NaN							0.460573	NaN	NaN	NaN
						-0.691307	NaN	NaN	NaN							1.27599	NaN	NaN	NaN
						0.484937	NaN	NaN	NaN							1.20169	NaN	NaN	NaN
						0.965749	NaN	NaN	NaN							1.49455	NaN	NaN	NaN
						1.11767	NaN	NaN	NaN							0.621892	NaN	NaN	NaN
						0.675195	NaN	NaN	NaN							0.079373	NaN	NaN	NaN
						0.19204	NaN	NaN	NaN							-0.314832	NaN	NaN	NaN
						-0.508388	NaN	NaN	NaN							0.217579	NaN	NaN	NaN
						0.29486	NaN	NaN	NaN							0.329077	NaN	NaN	NaN
						0.0249905	NaN	NaN	NaN							0.181324	NaN	NaN	NaN
						1.24425	NaN	NaN	NaN							0.0210848	NaN	NaN	NaN
						-0.664706	NaN	NaN	NaN							-0.692836	NaN	NaN	NaN
						0.915916	NaN	NaN	NaN							-0.490676	NaN	NaN	NaN
						1.2907	NaN	NaN	NaN							0.0682694	NaN	NaN	NaN
						-0.593773	NaN	NaN	NaN							0.495861	NaN	NaN	NaN
																-0.119803	NaN	NaN	NaN
																-1.00445	NaN	NaN	NaN
																0.25744	NaN	NaN	NaN
																0.155676	NaN	NaN	NaN
																-0.279259	NaN	NaN	NaN
																-0.656882	NaN	NaN	NaN
																0.491174	NaN	NaN	NaN
																0.329681	NaN	NaN	NaN
																-0.195576	NaN	NaN	NaN
																0.368205	NaN	NaN	NaN
																-0.498586	NaN	NaN	NaN
																0.090132	NaN	NaN	NaN
																0.27886	NaN	NaN	NaN
(e)	Elapsed θ0 values from dataset used for Figure 2E, normalized to avg θ0 at 0h = 0 rad
Replicate 1	0h	2h	4h	6h	Replicate 2	0h	2h	4h	6h	Replicate 3	0h	2h	4h	6h
	1.0827	2.9726	2.76745	4.53153		0.687326	3.28645	5.27991	3.71562		1.01685	0.152	0.932885	4.28369
	0.0756381	2.14404	3.7848	4.63193		-0.240038	1.88599	3.08526	6.41812		0.712489	-0.664107	2.55594	4.2767
	-0.504937	2.04533	2.99345	5.17947		-0.00611082	2.90054	2.37978	4.9956		0.22156	1.66743	2.75549	5.73045
	0.394392	1.83358	2.98304	5.68013		0.958966	1.74648	3.72776	4.34434		0.19312	0.814207	3.30747	5.46448
	-0.0395629	1.79872	2.99998	5.48737		0.162512	2.57473	3.10473	4.14209		-0.226419	1.4615	1.63704	4.08994
	0.256332	1.89688	3.31775	5.16622		-0.436235	2.08938	3.38702	5.28221		0.26951	0.0692775	3.09474	3.33968
	-0.333142	1.89954	2.84177	2.24951		-0.630888	3.40367	3.65444	5.10489		0.949335	1.00525	1.15011	4.72707
	-0.203223	2.40509	2.47754	4.61129		-0.85505	2.57494	2.78332	5.51552		-0.574086	2.07951	3.29345	4.82453
	-0.134385	1.64767	3.1872	4.07715		0.628821	2.32322	3.16848	5.87839		2.00909	1.33883	1.85294	5.01946
	-0.11376	2.78522	2.9563	5.28666		0.394232	2.18918	3.37651	6.43386		-1.85589	-0.992764	2.31133	4.39906
	0.228435	1.34796	2.98481	5.11347		0.271845	2.15808	3.13028	3.99984		0.518604	1.57644	2.45045	3.4353
	0.678612	1.89291	2.65784	5.00465		0.318032	0.679828	2.77226	3.34332		0.153036	-0.480219	3.78328	4.35943
	0.567664	1.85327	3.24126	5.13425		-0.0480571	2.5368	2.71081	4.05466		-1.80969	1.23511	1.17882	3.71336
	-0.293995	2.42505	3.07457	5.12254		2.93072	2.84554	3.1761	4.21531		1.17778	0.4166	2.57072	3.71601
	-0.373424	2.46739	2.50186	4.37692		-0.0906871	1.10612	2.58391	3.07026		-0.0595697	1.02971	3.63236	3.69261
	-0.0447942	1.98468	2.99692	5.4753		-0.113292	1.96592	2.09343	4.73382		0.472654	0.587321	2.95939	4.76795
	0.0982882	2.04915	3.51163	7.90872		0.0592404	1.31282	3.29463	2.36114		0.513695	0.245461	2.01212	5.12182
	0.798658	2.23327	3.69483	5.09716		0.237696	2.88887	3.04194	4.94909		-0.794784	0.174054	3.60148	4.37618
	0.357189	1.55602	3.13886	5.08687		-0.455337	1.9309	3.11329	4.24647		-0.190027	0.0783598	2.76235	NaN
	0.113054	2.02266	3.45959	4.8426		0.255871	3.28655	2.99902	NaN		-1.67155	NaN	2.4822	NaN
	-0.390283	2.2888	3.14236	2.74117		-0.408805	2.6749	2.77692	NaN		-0.882342	NaN	2.22113	NaN
	-0.254269	1.27938	3.10129	5.68996		-0.414879	-0.863529	2.28709	NaN		-1.70471	NaN	2.10983	NaN
	-0.0561132	1.80838	2.4786	4.12902		-0.41761	-0.198172	2.2796	NaN		NaN	NaN	1.89926	NaN
	-0.202671	1.63539	2.41343	5.08944		-0.340791	1.73417	3.46466	NaN		NaN	NaN	2.52423	NaN
	0.678228	1.69829	3.67332	4.81994		-0.03431	1.59807	2.24427	NaN		NaN	NaN	2.88911	NaN
	0.37314	1.91848	2.91314	4.87887		-0.405424	1.90982	3.16061	NaN		NaN	NaN	2.85536	NaN
	-0.176854	1.66122	4.00847	5.05249		-0.0963169	1.6674	3.51551	NaN		NaN	NaN	3.08053	NaN
	0.457009	1.86723	3.01658	5.42786		0.631448	2.10659	3.15849	NaN		NaN	NaN	1.45115	NaN
	-0.319574	1.95405	2.97408	5.25788		-1.24474	1.85265	3.76788	NaN		NaN	NaN	2.66964	NaN
	-0.338051	1.7626	3.58819	5.55861		-0.390324	1.4912	3.20749	NaN		NaN	NaN	2.85945	NaN
	0.507604	1.77924	3.56193	5.21801		1.55478	2.51815	2.94743	NaN		NaN	NaN	3.04177	NaN
	0.327321	1.47645	2.65869	6.00171		0.310282	1.78586	3.25204	NaN		NaN	NaN	2.55649	NaN
	-0.388246	1.9526	3.51369	NaN		0.277955	2.04522	2.92616	NaN		NaN	NaN	2.23299	NaN
	-0.306818	1.35032	3.31933	NaN		NaN	0.410756	3.36365	NaN		NaN	NaN	1.68996	NaN
	-0.212406	3.41204	2.82179	NaN		NaN	1.94785	2.63729	NaN		NaN	NaN	0.970774	NaN
	0.0125853	1.38281	2.89972	NaN		NaN	1.61511	2.90902	NaN		NaN	NaN	2.59343	NaN
	-0.306777	2.03408	3.17595	NaN		NaN	1.977	2.54686	NaN		NaN	NaN	1.66511	NaN
	0.277011	1.78865	2.65755	NaN		NaN	1.85625	3.15895	NaN		NaN	NaN	4.01481	NaN
	-0.47581	1.91019	2.96755	NaN		NaN	2.45176	3.1497	NaN		NaN	NaN	3.42047	NaN
	0.39036	2.31237	3.16053	NaN		NaN	4.51708	2.91173	NaN
	0.519876	1.75096	3.08929	NaN		NaN	1.92614	2.35654	NaN
	-0.311487	1.9042	3.31069	NaN		NaN	3.19775	3.12648	NaN
	0.716525	2.39752	2.98417	NaN		NaN	1.80456	2.7566	NaN
	0.271273	2.489	3.36768	NaN		NaN	NaN	3.22369	NaN
	-0.0328468	2.51468	2.80057	NaN		NaN	NaN	3.38208	NaN
	-0.0497332	1.98673	3.05245	NaN		NaN	NaN	2.9994	NaN
	-0.258472	1.91452	3.10063	NaN		NaN	NaN	2.48725	NaN
	-0.504085	1.83301	3.16272	NaN		NaN	NaN	3.58466	NaN
	-0.552249	1.68117	3.02767	NaN		NaN	NaN	4.17369	NaN
	-0.0160606	1.32435	4.6579	NaN		NaN	NaN	4.05565	NaN
	-0.83945	2.58876	2.83091	NaN		NaN	NaN	3.18288	NaN
	0.302499	1.51134	3.31028	NaN		NaN	NaN	3.47712	NaN
	0.461536	1.69092	3.11211	NaN		NaN	NaN	2.92052	NaN
	-0.229647	1.50934	3.11641	NaN		NaN	NaN	3.13267	NaN
	0.445858	0.924658	3.34243	NaN		NaN	NaN	3.6852	NaN
	0.48519	1.10485	3.08761	NaN		NaN	NaN	2.94038	NaN
	-0.432923	1.52954	3.37307	NaN		NaN	NaN	3.06835	NaN
	-0.138418	1.70363	2.374	NaN		NaN	NaN	3.55366	NaN
	-0.389337	0.780741	3.40995	NaN		NaN	NaN	3.663	NaN
	0.279782	2.10623	3.06864	NaN		NaN	NaN	2.99093	NaN
	-0.0482664	1.11367	2.78822	NaN		NaN	NaN	4.28586	NaN
	-0.0957126	2.23551	3.28704	NaN		NaN	NaN	3.31639	NaN
	-0.340271	1.4288	3.33612	NaN		NaN	NaN	3.47318	NaN
	-0.0109046	1.84368	2.11431	NaN		NaN	NaN	3.06583	NaN
	-0.580915	1.98523	2.94056	NaN		NaN	NaN	3.53446	NaN
	-0.285501	2.21932	3.00452	NaN		NaN	NaN	3.14871	NaN
	-0.423016	0.811394	3.34904	NaN		NaN	NaN	2.34175	NaN
	0.327305	2.17837	2.88923	NaN		NaN	NaN	3.15408	NaN
	-0.0464631	3.1982	2.01991	NaN		NaN	NaN	2.25593	NaN
	-0.340486	2.41196	2.6679	NaN		NaN	NaN	3.10738	NaN
	-0.0503042	2.12468	4.23493	NaN		NaN	NaN	2.15469	NaN
	-0.162551	1.92236	3.48359	NaN		NaN	NaN	3.51784	NaN
	0.224966	2.24703	3.95438	NaN		NaN	NaN	3.07221	NaN
	-0.13351	2.04486	2.92599	NaN		NaN	NaN	3.87192	NaN
	-0.487937	2.66242	2.68965	NaN		NaN	NaN	2.78425	NaN
	0.49512	1.88423	3.29174	NaN		NaN	NaN	2.65193	NaN
	0.115509	NaN	2.78622	NaN		NaN	NaN	2.56112	NaN
	-0.0107486	NaN	3.23699	NaN		NaN	NaN	2.98435	NaN
	0.922829	NaN	2.36624	NaN		NaN	NaN	2.63598	NaN
	-0.296331	NaN	3.43184	NaN		NaN	NaN	3.4428	NaN
	-0.0486288	NaN	3.02695	NaN		NaN	NaN	2.80239	NaN
	0.0926187	NaN	4.15039	NaN		NaN	NaN	3.06376	NaN
	0.0550655	NaN	3.3957	NaN		NaN	NaN	2.58618	NaN
	-0.488189	NaN	3.17814	NaN		NaN	NaN	3.8031	NaN
	-0.459808	NaN	3.01773	NaN		NaN	NaN	3.26663	NaN
	-0.0471452	NaN	3.51289	NaN		NaN	NaN	3.18536	NaN
	0.196812	NaN	3.31332	NaN		NaN	NaN	3.20177	NaN
	-0.575752	NaN	3.23463	NaN		NaN	NaN	2.66776	NaN
	0.194715	NaN	2.568	NaN		NaN	NaN	3.50116	NaN
	-0.524349	NaN	2.88471	NaN		NaN	NaN	2.51387	NaN
	0.444983	NaN	2.74866	NaN		NaN	NaN	3.27805	NaN
	-0.571009	NaN	3.33155	NaN		NaN	NaN	2.63081	NaN
	0.346938	NaN	2.45509	NaN		NaN	NaN	3.08798	NaN
	0.413664	NaN	2.41808	NaN		NaN	NaN	3.07173	NaN
	0.705047	NaN	NaN	NaN		NaN	NaN	2.63211	NaN
	-0.653683	NaN	NaN	NaN		NaN	NaN	3.3329	NaN
	-0.303778	NaN	NaN	NaN		NaN	NaN	2.77957	NaN
	-0.286455	NaN	NaN	NaN		NaN	NaN	2.91838	NaN
	-0.946407	NaN	NaN	NaN		NaN	NaN	2.49706	NaN
	-0.410525	NaN	NaN	NaN		NaN	NaN	2.99501	NaN
	0.0240132	NaN	NaN	NaN		NaN	NaN	3.37525	NaN
	-0.271634	NaN	NaN	NaN		NaN	NaN	3.42673	NaN
	0.952155	NaN	NaN	NaN		NaN	NaN	2.68673	NaN
	-0.389058	NaN	NaN	NaN		NaN	NaN	3.18176	NaN
	-0.483091	NaN	NaN	NaN		NaN	NaN	3.22973	NaN
	0.511082	NaN	NaN	NaN		NaN	NaN	2.70932	NaN
	-0.782945	NaN	NaN	NaN
	-0.240947	NaN	NaN	NaN
	-0.266491	NaN	NaN	NaN
	-0.0149336	NaN	NaN	NaN
	0.0935594	NaN	NaN	NaN
	-0.0478989	NaN	NaN	NaN
	0.620405	NaN	NaN	NaN
	-0.00298152	NaN	NaN	NaN
	-0.606803	NaN	NaN	NaN
	0.200186	NaN	NaN	NaN
	0.52743	NaN	NaN	NaN
	-0.272069	NaN	NaN	NaN
	0.400242	NaN	NaN	NaN
	-0.32313	NaN	NaN	NaN
	0.0565664	NaN	NaN	NaN
	-0.57544	NaN	NaN	NaN
	-0.223314	NaN	NaN	NaN
	0.511795	NaN	NaN	NaN
	-0.0260976	NaN	NaN	NaN
	0.177939	NaN	NaN	NaN
	0.247149	NaN	NaN	NaN
	0.452239	NaN	NaN	NaN
	0.278862	NaN	NaN	NaN
	0.496689	NaN	NaN	NaN
	-0.65264	NaN	NaN	NaN
	-0.79992	NaN	NaN	NaN
	-0.33619	NaN	NaN	NaN
	0.187443	NaN	NaN	NaN
	0.32393	NaN	NaN	NaN
	0.474684	NaN	NaN	NaN
	0.166862	NaN	NaN	NaN
	-0.238359	NaN	NaN	NaN
	0.3729	NaN	NaN	NaN
	0.128621	NaN	NaN	NaN
	0.763032	NaN	NaN	NaN
	0.264457	NaN	NaN	NaN
	-0.19711	NaN	NaN	NaN
	0.826188	NaN	NaN	NaN
	0.221642	NaN	NaN	NaN
(f)	Elapsed θ0 values from dataset used for Figure 2F, normalized to avg θ0 at 0h = 0 rad
Replicate 1	0h	3h	6h	9h	Replicate 2	0h	3h	6h	9h	Replicate 3	0h	3h	6h	9h
	0.288894	3.45013	6.97752	15.4187		0.0126	1.93304	4.23575	8.83624		-0.6488	0.486133	4.29176	9.1744
	-0.262901	3.24897	7.32043	15.7383		-0.245125	1.11655	2.95277	8.06301		1.06281	1.00806	6.26157	7.92383
	-0.196954	3.11708	6.93608	12.9898		-0.729458	3.55631	3.45388	9.4901		0.335626	0.499652	7.08624	8.024
	0.495165	1.41116	6.39021	11.9172		0.110137	3.6382	8.19723	9.17784		0.116125	0.69773	6.14286	7.51948
	-0.216226	0.571673	7.13148	14.7053		-0.208736	2.93403	4.01299	10.7524		-0.301971	0.703332	5.82206	7.23702
	0.155089	2.21692	5.36987	12.8568		-0.63527	1.35126	5.91205	7.72775		-0.0651715	0.599918	6.96632	8.70233
	0.102633	2.31844	7.03313	13.0202		-1.07928	1.97905	4.01947	6.70918		-0.976671	1.62647	7.02984	4.50963
	0.106144	0.290132	5.44398	12.7615		0.0224999	1.57359	5.6841	10.1985		0.192139	2.72613	6.80896	7.11877
	0.0441871	2.37425	6.09388	11.4123		-0.843626	1.54464	7.16317	9.95101		0.412944	0.88763	4.98823	4.54008
	-1.06358	2.37772	6.965	12.8617		-0.45337	1.45261	5.34291	10.1805		0.28219	1.32049	7.25355	8.65803
	-0.175163	2.53372	7.18976	11.7807		0.537016	1.76304	5.65822	7.99772		-0.176676	1.48035	7.04556	5.08402
	-0.51022	0.34144	5.84012	13.7109		-0.210244	4.33747	2.83112	8.43729		0.0371657	2.85959	9.82184	6.25426
	-0.171562	1.6524	8.04232	10.1084		-0.0977498	2.38902	7.91862	10.1146		-0.303545	4.03936	7.76831	5.01946
	-0.196334	1.51223	6.71137	14.7882		0.874061	2.79853	4.18475	9.79564		0.389178	0.0105983	6.9776	7.60726
	-0.390211	0.438227	7.46896	13.3351		-1.24417	1.57128	6.39259	8.96245		0.706684	1.60187	7.88883	8.66497
	0.0921012	2.04632	4.92836	15.5623		0.393002	2.30995	3.46581	6.87903		-0.714495	0.595147	8.63737	10.6351
	0.219774	1.04292	6.22667	10.412		-0.406217	3.05363	7.31914	9.81741		-0.142306	0.135884	8.5181	10.3702
	0.208991	1.82624	6.27212	10.632		0.908642	3.60118	5.86059	6.97895		-0.0447559	2.03375	6.79671	6.82916
	-0.290315	-0.599283	6.80018	13.6655		0.326101	2.24033	4.09688	9.81449		-0.464578	0.529744	7.32697	4.95938
	0.0834461	-0.373332	7.12556	10.7743		0.747242	1.75885	6.97454	9.32536		0.122002	1.86801	7.34873	9.17914
	-0.0211385	2.46894	4.24635	14.9475		-1.02578	1.15722	4.9924	9.3664		1.16235	1.33261	6.16972	10.4006
	-0.271681	1.9771	7.26258	13.0937		0.620972	0.966696	3.32708	11.9337		0.809129	1.30786	7.36843	5.98854
	0.0701966	1.87794	6.15347	12.4713		1.242	1.76951	3.81946	8.46821		0.0894404	1.26407	6.89418	5.45827
	-0.0389151	3.91566	6.45021	10.4955		-0.18364	2.26316	6.8932	5.92977		-0.904391	-0.461201	6.68081	7.40991
	-0.631108	-0.0833668	7.24458	15.9384		1.10805	2.37696	6.30621	9.30728		0.870544	0.977743	7.16163	8.09856
	-0.504119	2.57525	7.60648	13.3685		1.13999	0.9666	2.71981	6.0438		-0.628348	2.06301	7.78277	8.16664
	-0.031355	0.698388	7.91515	13.9907		-0.44188	3.38459	6.28062	6.6801		0.2551	0.968434	6.67605	5.63522
	0.576655	1.04963	7.21683	10.1598		0.443641	1.71157	3.47496	8.58161		-2.04139	1.15353	6.23427	8.65467
	-0.21576	1.65747	6.55169	13.4636		-0.588957	1.03124	3.84424	9.33242		-0.895838	3.54826	5.37414	7.64058
	-0.123726	-0.137522	6.25857	13.2037		0.0860899	1.59667	7.01902	8.97497		0.430993	1.70606	6.73902	7.54685
	0.00771918	2.13752	6.44351	14.6024		-0.428743	1.97018	6.32478	10.0975		0.888527	0.842352	6.41092	7.6861
	0.56137	1.7874	7.20366	12.0432		0.846982	2.8896	6.17348	8.48147		-0.687971	0.838158	8.90985	5.49451
	0.27943	0.315596	7.06294	11.5029		1.21767	0.876683	8.32931	9.28603		0.445568	0.810941	6.05692	8.03398
	0.413585	2.03296	7.57557	13.9686		0.398716	1.01591	4.25162	8.01519		-0.043729	1.59227	7.72793	7.88912
	-0.458669	1.77931	7.07032	11.3317		-0.420418	2.56423	3.67464	8.64982		-0.139555	2.10066	6.54744	5.69175
	-0.324605	0.578153	7.58142	14.7098		-0.505817	0.800968	6.3183	7.90174		0.501993	0.514146	6.30687	7.61351
	0.716458	3.46413	7.40438	11.9328		-0.868913	1.92103	8.05838	7.55209		0.885842	2.9439	4.69535	7.88375
	0.927391	1.14139	7.38925	13.3404		NaN	1.50745	7.35368	9.52916		-0.039387	3.28657	4.32539	4.95896
	0.362495	2.21484	5.71524	15.805		NaN	1.89233	6.60929	9.14134		-0.244289	2.25417	6.70536	7.90288
	-0.0519386	2.15606	7.22197	16.0343		NaN	1.8169	6.03367	10.8148		-1.15599	1.67506	4.34321	6.36281
	0.57647	2.38819	7.11315	12.7342		NaN	2.07683	5.50244	6.70581		0.670479	2.06152	7.03935	6.47989
	0.195973	-0.0385767	7.13704	16.0984		NaN	2.24384	NaN	9.52572		-0.502647	1.29391	6.70147	7.22077
	0.304779	0.329222	7.40043	10.4769		NaN	2.24216	NaN	NaN		0.397581	1.82914	7.05298	8.01746
	0.490233	1.22931	7.41574	16.0778		NaN	1.45694	NaN	NaN		0.757436	1.29434	9.33862	7.17289
	-0.280597	1.59146	6.88741	16.0507		NaN	1.9649	NaN	NaN		0.865258	1.52281	6.22715	7.86304
	-0.791767	-1.24492	7.26927	12.7197		NaN	1.80513	NaN	NaN		0.351383	2.54901	8.07097	10.622
	0.536195	0.612149	6.38268	11.4034		NaN	2.14034	NaN	NaN		-0.123407	0.318105	7.24745	8.01666
	-0.543404	1.06184	6.3646	13.7009		NaN	1.46529	NaN	NaN		0.102884	3.19612	6.71591	9.44389
	-0.670187	NaN	6.48249	NaN		NaN	1.3161	NaN	NaN		-0.223909	0.27708	6.67439	7.20498
	0.0858928	NaN	7.2651	NaN		NaN	1.81749	NaN	NaN		-0.0390551	0.486841	7.43759	6.68366
	-0.127029	NaN	7.48993	NaN		NaN	3.23573	NaN	NaN		-0.108682	0.444153	7.61275	5.03955
	0.682944	NaN	7.00724	NaN		NaN	1.77153	NaN	NaN		0.278836	1.94215	6.14774	7.69386
	0.0379496	NaN	7.10464	NaN		NaN	2.51098	NaN	NaN		-0.554187	3.41072	8.80929	8.73245
	0.382147	NaN	7.29128	NaN		NaN	2.86128	NaN	NaN		-0.279966	0.736297	6.24746	8.20772
	0.807096	NaN	7.05509	NaN		NaN	1.13208	NaN	NaN		0.490721	2.2785	6.21804	7.46429
	-1.7022	NaN	6.90821	NaN		NaN	1.65207	NaN	NaN		-0.113392	1.53139	6.95247	7.94157
	0.428173	NaN	6.39904	NaN		NaN	1.48714	NaN	NaN		-0.493973	0.916933	4.43334	7.55071
	-0.0582073	NaN	6.04908	NaN		NaN	4.46877	NaN	NaN		-0.250705	1.68354	6.62441	6.9224
	0.175338	NaN	5.74485	NaN		NaN	1.40441	NaN	NaN		0.466266	1.11947	7.71366	8.2021
	0.253408	NaN	5.68988	NaN		NaN	3.02787	NaN	NaN		-0.10558	1.22961	7.09405	7.81742
	0.0737373	NaN	6.61639	NaN							0.755888	1.09092	7.30282	7.23004
	0.10289	NaN	7.17572	NaN							0.0388947	2.09916	8.34625	8.04415
	0.415713	NaN	6.32505	NaN							-0.0592728	1.16189	6.27508	7.82241
	-1.11696	NaN	6.793	NaN							0.204881	1.08618	7.8326	4.77349
	0.645342	NaN	7.57452	NaN							-0.176558	1.94982	7.35925	9.61644
	0.406719	NaN	6.36065	NaN							-0.646656	1.53129	6.44551	6.01686
	0.201447	NaN	6.50802	NaN							-0.920902	1.78825	6.35814	7.29671
	0.656537	NaN	7.46764	NaN							-1.48061	0.956479	7.17186	NaN
	-1.37984	NaN	6.88117	NaN							-0.0664695	0.774182	6.49349	NaN
	-0.745002	NaN	6.84392	NaN							NaN	2.32842	6.95424	NaN
	-0.21841	NaN	6.82446	NaN							NaN	1.10276	6.92322	NaN
	0.284566	NaN	6.04557	NaN							NaN	1.26462	4.4671	NaN
	0.212307	NaN	7.25887	NaN							NaN	1.35172	7.08474	NaN
	-0.399884	NaN	7.12109	NaN							NaN	2.2279	6.16772	NaN
	-0.15168	NaN	6.95524	NaN							NaN	2.24347	6.75049	NaN
	0.159992	NaN	5.74175	NaN							NaN	3.1518	8.11338	NaN
	-0.0221344	NaN	7.15348	NaN							NaN	0.84088	NaN	NaN
	-0.171339	NaN	5.16495	NaN							NaN	3.70452	NaN	NaN
	0.852168	NaN	NaN	NaN							NaN	0.616784	NaN	NaN
	0.156723	NaN	NaN	NaN							NaN	0.829343	NaN	NaN
	0.597792	NaN	NaN	NaN							NaN	1.66251	NaN	NaN
	0.0304315	NaN	NaN	NaN							NaN	2.34048	NaN	NaN
	0.205834	NaN	NaN	NaN							NaN	-0.353934	NaN	NaN
	0.113947	NaN	NaN	NaN							NaN	0.896191	NaN	NaN
	0.00341716	NaN	NaN	NaN							NaN	0.948671	NaN	NaN
	-0.336673	NaN	NaN	NaN							NaN	3.63316	NaN	NaN
	0.402789	NaN	NaN	NaN							NaN	1.38918	NaN	NaN
	0.278684	NaN	NaN	NaN							NaN	2.05267	NaN	NaN
	-0.692544	NaN	NaN	NaN							NaN	3.27106	NaN	NaN
	0.157346	NaN	NaN	NaN							NaN	1.26208	NaN	NaN
	0.578034	NaN	NaN	NaN							NaN	2.88119	NaN	NaN
	-0.0525013	NaN	NaN	NaN							NaN	1.60453	NaN	NaN
	-1.00922	NaN	NaN	NaN							NaN	1.51041	NaN	NaN
	0.411229	NaN	NaN	NaN							NaN	0.741981	NaN	NaN
	-0.0583755	NaN	NaN	NaN							NaN	1.23659	NaN	NaN
	0.331061	NaN	NaN	NaN							NaN	1.1524	NaN	NaN
	0.418265	NaN	NaN	NaN
	0.313542	NaN	NaN	NaN
	-1.55496	NaN	NaN	NaN
	-0.540002	NaN	NaN	NaN
	0.0671823	NaN	NaN	NaN
	0.117351	NaN	NaN	NaN
	-0.685633	NaN	NaN	NaN
	-0.0334256	NaN	NaN	NaN
	0.257908	NaN	NaN	NaN
	-0.631693	NaN	NaN	NaN
	0.291106	NaN	NaN	NaN
	0.044004	NaN	NaN	NaN
	-0.525023	NaN	NaN	NaN
	-0.236667	NaN	NaN	NaN
	0.356964	NaN	NaN	NaN
	0.142584	NaN	NaN	NaN
	-0.0241212	NaN	NaN	NaN
	-0.316145	NaN	NaN	NaN
	-0.737071	NaN	NaN	NaN
	0.0167166	NaN	NaN	NaN

## Sheet: Figure 3
Figure 3 Source Data
	Raw θ0 values from dataset used for Figure 3
Replicate 1	t_0h	t_2h_LB	t_2h_novo	t_4h_LB_LB	t_4h_LB_novo	t_4h_novo_LB	t_4h_novo_novo
	2.03703	NaN	1.93222	5.52115	0.367832	2.92179	2.3832
	2.20428	NaN	NaN	NaN	5.15028	NaN	2.91346
	1.69793	4.05684	2.08677	3.33965	4.59215	3.70314	2.4128
	2.32833	NaN	1.98444	NaN	5.18146	5.57851	2.34836
	3.06466	NaN	2.62101	NaN	4.83971	4.43776	2.20357
	2.21711	NaN	2.25316	NaN	4.32848	4.17658	2.33601
	2.40428	NaN	2.13801	NaN	5.38564	4.67105	2.41813
	2.13499	4.3307	1.70032	NaN	5.76565	5.14578	2.44358
	2.04488	4.3174	2.23473	NaN	4.71132	5.34346	2.09287
	3.03776	4.43419	2.35049	NaN	3.09482	4.00156	2.17062
	2.31278	NaN	2.42873	NaN	2.38184	4.68048	2.35349
	2.44025	4.62878	1.94726	NaN	4.62478	5.17978	2.0572
	2.72332	4.12024	2.76424	NaN	4.53631	4.38742	3.16076
	NaN	4.14702	2.47337	NaN	5.49018	5.02703	2.07696
	NaN	3.98234	2.03402	NaN	5.29287	5.05282	3.12368
	NaN	NaN	1.99854	NaN	3.72906	NaN	2.142
	NaN	4.13961	2.56435	5.4312	NaN	4.96932	2.16578
	NaN	NaN	2.37939	NaN	4.31528	NaN	2.40473
	NaN	NaN	2.09586	NaN	4.4426	1.28066	NaN
	NaN	4.714	2.7559	5.02936	3.86893	NaN	2.81357
	NaN	3.22039	2.27698	NaN	5.30213	NaN	2.39076
	NaN	4.03054	1.07086	NaN	4.89775	3.00315	2.38632
	NaN	4.04158	1.0496	NaN	NaN	3.88061	2.32878
	NaN	4.67664	1.91325	NaN	3.53271	6.08819	NaN
	NaN	NaN	2.28605	5.49224	NaN	NaN	NaN
	NaN	4.07378	2.49872	NaN	5.45368	3.71043	NaN
	NaN	4.69865	2.43673	NaN	NaN	4.06923	NaN
	NaN	4.38837	2.37992	NaN	NaN	NaN	NaN
	NaN	NaN	2.91201	NaN	NaN	NaN	NaN
	NaN	3.32122	1.15981	NaN	NaN	NaN	NaN
	NaN	4.39669	2.2527	4.97986	NaN	2.12304	NaN
	NaN	2.6614	6.06377	4.92921	NaN	4.76179	NaN
	NaN	3.79453	2.37439	4.87765	NaN	3.96135	NaN
	NaN	3.71593	2.91356	NaN	NaN	2.05329	NaN
	NaN	NaN	2.78867	5.13092	NaN	NaN	NaN
	NaN	4.55397	2.15538	5.87284	NaN	6.28041	NaN
	NaN	3.67454	2.58144	NaN	NaN	NaN	NaN
	NaN	3.03227	2.29165	NaN	NaN	5.72714	NaN
	NaN	3.76952	1.18126	5.2425	NaN	3.62477	NaN
	NaN	4.08689	3.39651	2.06183	NaN	NaN	NaN
	NaN	3.48428	1.16932	0.989594	NaN	4.25609	NaN
	NaN	3.66844	NaN	6.26768	NaN	4.47219	NaN
	NaN	3.44426	0.495579	NaN	NaN	NaN	NaN
	NaN	NaN	2.03909	NaN	NaN	4.7181	NaN
	NaN	3.99491	2.32154	NaN	NaN	NaN	NaN
	NaN	4.24542	2.68583	NaN	NaN	NaN	NaN
	NaN	3.93523	1.6633	NaN	NaN	NaN	NaN
	NaN	3.63262	2.16111	NaN	NaN	NaN	NaN
	NaN	4.3813	NaN	NaN	NaN	5.01021	NaN
	NaN	4.04055	1.82949	NaN	NaN	4.22236	NaN
	NaN	3.54478	NaN	NaN	NaN	NaN	NaN
	NaN	4.60135	NaN	NaN	NaN	NaN	NaN
	NaN	3.18748	2.2709	NaN	NaN	4.12843	NaN
	NaN	4.33152	2.5731	NaN	NaN	4.02633	NaN
	NaN	4.45307	1.95555	NaN	NaN	4.83312	NaN
	NaN	3.78365	2.54786	NaN	NaN	3.73865	NaN
	NaN	4.40417	2.40083	NaN	NaN	5.20298	NaN
	NaN	3.64336	2.55431	NaN	NaN	3.97283	NaN
	NaN	NaN	1.70371	NaN	NaN	4.13915	NaN
	NaN	NaN	1.89705	NaN	NaN	NaN	NaN
	NaN	4.01856	3.28222	NaN	NaN	NaN	NaN
	NaN	NaN	1.88029	NaN	NaN	NaN	NaN
	NaN	4.1607	2.68242	NaN	NaN	NaN	NaN
	NaN	NaN	3.45561	NaN	NaN	NaN	NaN
	NaN	4.01334	2.00696	NaN	NaN	NaN	NaN
	NaN	3.46598	2.26193	NaN	NaN	NaN	NaN
	NaN	3.8553	2.22283	NaN	NaN	NaN	NaN
	NaN	NaN	2.44364	NaN	NaN	NaN	NaN
	NaN	4.3511	1.04663	NaN	NaN	NaN	NaN
	NaN	4.68252	1.86744	NaN	NaN	NaN	NaN
	NaN	3.88232	3.20646	NaN	NaN	NaN	NaN
	NaN	4.40422	2.56991	NaN	NaN	NaN	NaN
	NaN	4.40461	2.44296	NaN	NaN	NaN	NaN
	NaN	4.45607	2.70736	NaN	NaN	NaN	NaN
	NaN	4.81223	2.77543	NaN	NaN	NaN	NaN
	NaN	4.50503	2.87008	NaN	NaN	NaN	NaN
	NaN	NaN	2.65908	NaN	NaN	NaN	NaN
	NaN	NaN	2.49469	NaN	NaN	NaN	NaN
	NaN	NaN	1.76226	NaN	NaN	NaN	NaN
	NaN	NaN	2.8361	NaN	NaN	NaN	NaN
	NaN	NaN	3.78091	NaN	NaN	NaN	NaN
	NaN	NaN	2.7057	NaN	NaN	NaN	NaN
	NaN	NaN	3.00983	NaN	NaN	NaN	NaN
	NaN	NaN	2.42969	NaN	NaN	NaN	NaN
	NaN	NaN	2.67687	NaN	NaN	NaN	NaN
	NaN	NaN	NaN	NaN	NaN	NaN	NaN
	NaN	NaN	3.00589	NaN	NaN	NaN	NaN
	NaN	NaN	1.81442	NaN	NaN	NaN	NaN
	NaN	NaN	2.15379	NaN	NaN	NaN	NaN
	NaN	NaN	2.73361	NaN	NaN	NaN	NaN
	NaN	NaN	2.16657	NaN	NaN	NaN	NaN
	NaN	NaN	3.44611	NaN	NaN	NaN	NaN
	NaN	NaN	2.79408	NaN	NaN	NaN	NaN
	NaN	NaN	2.45192	NaN	NaN	NaN	NaN
	NaN	NaN	2.11763	NaN	NaN	NaN	NaN
	NaN	NaN	2.30764	NaN	NaN	NaN	NaN
	NaN	NaN	NaN	NaN	NaN	NaN	NaN
	NaN	NaN	2.50204	NaN	NaN	NaN	NaN
	NaN	NaN	2.79287	NaN	NaN	NaN	NaN
	NaN	NaN	2.69711	NaN	NaN	NaN	NaN
	NaN	NaN	2.42717	NaN	NaN	NaN	NaN
	NaN	NaN	2.49936	NaN	NaN	NaN	NaN
	NaN	NaN	2.14402	NaN	NaN	NaN	NaN
	NaN	NaN	2.40607	NaN	NaN	NaN	NaN
	NaN	NaN	1.88993	NaN	NaN	NaN	NaN
	NaN	NaN	3.21826	NaN	NaN	NaN	NaN
	NaN	NaN	2.4501	NaN	NaN	NaN	NaN
	NaN	NaN	3.12557	NaN	NaN	NaN	NaN
Replicate 2	t_0h	t_2h_LB	t_2h_novo	t_4h_LB_LB	t_4h_LB_novo	t_4h_novo_LB	t_4h_novo_novo
	2.82219	NaN	3.20762	5.70094	5.30303	2.78117	3.067
	1.67267	4.53428	NaN	0.365259	3.01741	4.59367	2.98635
	2.53104	5.45937	2.48962	5.37012	5.19399	NaN	3.87031
	3.08753	NaN	2.14836	0.454652	4.45416	4.18891	2.99486
	1.69005	5.14067	NaN	0.648189	4.12035	2.55515	NaN
	1.96227	5.04597	1.26765	0.459923	5.0168	NaN	2.62183
	2.3448	3.097	1.99443	5.69337	4.37398	NaN	2.10569
	2.80038	4.45825	2.13935	4.51461	4.4344	NaN	NaN
	2.47793	NaN	2.14384	0.127078	4.95397	4.76071	2.17168
	2.44719	0.0332326	1.89167	0.57198	NaN	4.64076	2.42854
	2.33521	NaN	3.4449	6.24375	3.33879	4.56516	3.66538
	2.30634	3.89828	3.1165	6.04602	3.41337	3.37981	2.56143
	1.53252	4.63631	2.9892	4.33733	4.40298	1.96973	2.91295
	2.26597	4.03127	2.46615	0.8022	0.829207	4.81353	3.00306
	1.88318	NaN	1.98353	6.1802	6.02378	4.05899	3.42025
	2.50911	NaN	3.5684	0.230716	2.52465	2.41104	2.58655
	1.81029	4.7653	1.52802	4.94892	5.93664	5.10213	3.21625
	NaN	3.92422	2.24007	3.97629	3.8406	4.24005	3.5822
	2.66249	5.26351	NaN	NaN	4.44202	4.01911	NaN
	2.32077	3.40961	1.63744	4.56288	4.201	NaN	NaN
	2.32349	4.67721	2.93029	5.8792	6.13622	3.66431	NaN
	NaN	3.85192	2.50116	NaN	4.51375	NaN	NaN
	NaN	0.741565	NaN	0.0117664	NaN	5.56566	NaN
	NaN	4.34296	NaN	5.82352	5.16799	3.13526	NaN
	NaN	4.78384	2.45279	0.855281	NaN	NaN	NaN
	NaN	NaN	NaN	5.75577	4.40738	4.49587	NaN
	NaN	4.38593	2.28525	NaN	5.42258	3.86208	NaN
	NaN	4.70907	2.00222	4.17354	5.27966	3.90641	NaN
	NaN	4.75639	NaN	6.19127	4.06977	4.6566	NaN
	NaN	4.42629	2.15179	5.98526	3.02468	4.01458	NaN
	NaN	4.97676	2.77139	0.382404	5.47139	4.67371	NaN
	NaN	4.08369	2.23749	0.87476	4.7261	2.54845	NaN
	NaN	NaN	1.66764	0.328376	NaN	3.99759	NaN
	NaN	NaN	1.63869	4.49612	3.49818	3.15964	NaN
	NaN	4.16652	3.2707	0.260716	0.485467	4.18946	NaN
	NaN	NaN	2.65674	0.751599	5.39209	NaN	NaN
	NaN	NaN	2.50972	1.04007	NaN	4.6207	NaN
	NaN	NaN	2.78998	4.39585	3.81083	4.48257	NaN
	NaN	NaN	NaN	5.39059	4.05006	4.1283	NaN
	NaN	NaN	1.25379	5.29844	NaN	5.21646	NaN
	NaN	NaN	2.95155	5.89645	4.52531	NaN	NaN
	NaN	NaN	3.25965	3.95497	NaN	NaN	NaN
	NaN	NaN	1.24126	5.04164	NaN	NaN	NaN
	NaN	NaN	2.49308	5.68484	4.2695	NaN	NaN
	NaN	NaN	3.17706	6.15766	0.0268215	NaN	NaN
	NaN	NaN	2.43586	5.93341	0.50488	NaN	NaN
	NaN	NaN	2.47719	6.2311	NaN	NaN	NaN
	NaN	NaN	1.8573	6.22287	NaN	NaN	NaN
	NaN	NaN	2.63494	0.420209	NaN	NaN	NaN
	NaN	NaN	1.68128	0.454779	4.95879	NaN	NaN
	NaN	NaN	2.107	0.541237	3.96094	NaN	NaN
	NaN	NaN	1.96406	0.7893	5.15124	NaN	NaN
	NaN	NaN	1.96767	5.41202	NaN	NaN	NaN
	NaN	NaN	2.07938	4.90532	5.1063	NaN	NaN
	NaN	NaN	1.84005	5.41413	NaN	NaN	NaN
	NaN	NaN	1.83607	0.419733	NaN	NaN	NaN
	NaN	NaN	NaN	5.90038	NaN	NaN	NaN
	NaN	NaN	NaN	0.316749	NaN	NaN	NaN
	NaN	NaN	2.54446	0.337775	NaN	NaN	NaN
	NaN	NaN	1.94158	4.88872	NaN	NaN	NaN
	NaN	NaN	2.99158	4.99305	NaN	NaN	NaN
	NaN	NaN	2.5109	NaN	NaN	NaN	NaN
	NaN	NaN	2.12387	NaN	NaN	NaN	NaN
	NaN	NaN	2.31684	5.02407	NaN	NaN	NaN
	NaN	NaN	4.08025	6.08239	NaN	NaN	NaN
	NaN	NaN	NaN	NaN	NaN	NaN	NaN
	NaN	NaN	4.686	NaN	NaN	NaN	NaN
	NaN	NaN	1.60309	NaN	NaN	NaN	NaN
	NaN	NaN	NaN	NaN	NaN	NaN	NaN
	NaN	NaN	NaN	NaN	NaN	NaN	NaN
	NaN	NaN	2.01369	NaN	NaN	NaN	NaN
	NaN	NaN	2.17908	NaN	NaN	NaN	NaN
	NaN	NaN	NaN	NaN	NaN	NaN	NaN
	NaN	NaN	NaN	NaN	NaN	NaN	NaN
	NaN	NaN	2.68701	NaN	NaN	NaN	NaN
	NaN	NaN	1.97618	NaN	NaN	NaN	NaN
	NaN	NaN	2.93048	NaN	NaN	NaN	NaN
	NaN	NaN	2.55104	NaN	NaN	NaN	NaN
	NaN	NaN	1.981	NaN	NaN	NaN	NaN
	NaN	NaN	2.55103	NaN	NaN	NaN	NaN
	NaN	NaN	2.26981	NaN	NaN	NaN	NaN
	NaN	NaN	NaN	NaN	NaN	NaN	NaN
	NaN	NaN	2.15999	NaN	NaN	NaN	NaN
	NaN	NaN	1.43994	NaN	NaN	NaN	NaN
	NaN	NaN	3.21701	NaN	NaN	NaN	NaN

## Sheet: Figure 4
Figure 4 Source Data
Elapsed θ0 values from dataset used for Figure 4, normalized to avg θ0 at Gavage = 0 rad
	Gavage	PAS715 1	5.75h	16.25h	20.5h	26.25h	PAS715 2	5.75h	16.25h	20.5h	26.25h	PAS715 3	5.75h	16.25h	20.5h	26.25h
	-0.252047		2.24038	6.64307	4.15367	7.62544		1.97769	4.65942	4.49453	6.33718		-1.01936	3.97753	5.56099	5.59
	-0.61806		1.73394	6.61436	6.3072	6.04413		1.67069	5.33861	5.6835	3.36112		1.6486	5.49362	4.79126	4.00278
	-0.377893		2.04945	5.4283	6.79845	6.81442		1.03553	5.02393	4.2824	4.87584		3.90797	5.50155	5.81326	5.81777
	0.0402662		2.03795	6.85354	6.28004	7.27019		1.32012	5.32106	5.055	7.39055		1.46008	5.41943	6.60585	7.82797
	-0.57797		0.852209	5.61164	7.26988	6.91161		2.25233	2.09684	2.71079	4.39431		2.25214	4.36901	5.8052	6.03346
	0.134024		2.0942	7.1077	7.13785	5.76648		1.94699	4.77936	6.31106	6.72965		2.1313	4.98416	3.15728	4.50886
	-0.00788075		1.54597	6.77892	4.64885	7.55216		2.39553	4.72046	5.08454	3.28907		0.779197	6.63782	6.03714	5.58299
	-0.198561		2.00351	5.58062	7.01471	7.40264		2.42958	8.10555	6.52349	3.61989		2.00093	2.77541	4.98274	5.11579
	0.487477		1.50484	4.74852	6.63562	6.08974		1.53948	2.40232	6.24688	8.35721		3.56847	2.7105	4.69299	5.37778
	-0.475438		1.75543	6.32329	5.64802	7.17672		1.81965	4.68038	6.09244	4.84738		-0.912605	3.81146	3.39478	6.28091
	0.614334		1.63685	6.29493	7.35969	5.89435		1.54371	5.06121	4.83646	6.99515		1.10988	5.90283	5.99391	6.98371
	0.125978		1.28745	5.92797	4.88724	7.63506		1.72561	2.40197	4.9967	5.59613		1.98358	4.48392	5.15742	7.96012
	0.234068		0.956551	7.18907	7.18256	8.00953		2.19976	7.70387	4.44899	4.74226		1.59557	7.00683	4.96759	5.14548
	1.97705		1.81356	5.43269	8.14977	6.34939		2.00642	4.99717	6.19111	4.99739		1.48213	5.29894	5.33507	4.91596
	-0.11505		1.516	8.03539	5.21014	7.13458		1.83077	5.50578	2.78087	7.90342		1.37613	5.22591	5.08119	3.70179
	0.119045		0.616947	6.43901	6.07189	6.80868		2.56634	4.78265	6.18892	7.14808		-1.26745	5.16461	4.02063	3.3771
	-0.195241		1.19258	5.93642	6.9785	7.99395		2.0087	8.03148	5.528	5.96802		1.21199	6.77963	5.90294	6.69426
	0.31051		0.536774	5.99385	5.21687	7.29961		1.20241	4.27412	2.12806	3.3124		1.34701	2.7599	5.59786	5.40389
	0.42354		2.23792	4.97203	6.08767	6.03762		2.25499	4.17094	7.07324	4.71834		2.02093	6.91116	4.96183	3.01484
	0.992746		1.1638	4.12358	4.77192	6.12236		0.934199	4.89747	6.8864	4.52136		1.83909	2.65734	4.2817	5.67275
	0.439017		1.17613	5.72245	6.84662	7.30295		1.83763	7.08733	5.5286	6.47075		1.39427	6.42255	4.93414	3.99969
	-0.490151		2.1725	4.89134	7.45519	7.18861		2.63828	3.98758	4.57824	6.88422		1.7985	4.01158	4.97953	4.97739
	0.240826		1.66025	6.25825	6.5298	9.55806		1.68124	6.62134	2.38258	4.52619		1.76763	4.55587	5.3151	6.11085
	-0.13772		0.906598	4.46277	6.20283	8.1127		1.26426	5.22903	5.19626	5.48358		3.14838	4.93414	4.25924	4.78421
	-0.342261		3.41615	5.07154	4.30778	6.81134		1.26983	3.77668	6.02008	4.29693		1.08087	5.1673	5.28334	2.08384
	0.593835		1.34733	5.2085	6.38489	7.64088		1.30508	7.99852	5.06291	4.31272		2.23826	1.861	5.89026	4.78084
	-0.504008		0.352901	5.26749	7.78015	7.17494		0.62882	3.34697	5.78104	6.65296		0.479824	4.91616	5.48187	7.63074
	0.230907		1.68351	6.84881	6.33602	8.50963		1.47898	4.32939	6.08509	7.73523		0.314948	2.49291	4.99613	4.05705
	0.0139746		1.70285	5.99563	5.21965	7.0745		1.9717	6.2662	5.34925	6.9011		1.91267	6.50558	5.54883	4.37056
	-0.884257		2.88552	5.61692	6.79991	6.78973		1.35268	3.85136	3.98956	5.98712		1.59666	4.75118	6.20362	4.35052
	-0.0538065		1.39836	2.9271	6.5354	6.50854		1.88213	4.2326	6.09116	3.43081		1.67759	4.25837	5.34751	4.61869
	-0.148476		1.78851	5.27211	5.22544	6.38736		1.91731	5.04354	8.21543	2.65242		2.19306	3.15877	7.19449	8.02694
	-0.740944		1.59605	7.26921	6.52641	8.22198		1.75155	3.03175	5.09614	7.58808		3.14731	1.88912	5.37667	2.0585
	-0.645878		0.663062	4.95489	5.42035	5.50415		1.34723	6.26874	7.96944	4.96573		0.799463	7.09342	4.72337	3.97542
	0.105691		1.58128	4.41195	6.82482	6.62055		1.94443	5.67369	6.27238	5.50218		1.5683	3.1257	4.98259	3.17947
	-0.312789		2.10013	4.84999	7.05729	8.3951		4.1112	5.87302	8.08921	4.88473		1.72845	1.85616	7.37235	2.63807
	-0.084652		1.527	5.55207	6.63759	5.18795		1.73181	7.92487	7.76468	7.93397		1.79739	3.52968	7.64007	3.31265
	-0.112553		1.35717	4.62358	5.28079	5.12691		1.43896	4.67254	5.34881	4.33462		2.44763	1.46825	2.87173	5.43506
	-0.121694		2.27007	5.84787	5.73335	5.2609		1.85185	5.00913	7.70041	7.31863		1.9561	2.90683	3.26967	7.09084
	-0.349917		2.08728	4.91739	6.91013	6.7478		1.90344	5.6295	5.83456	6.48673		1.32774	6.05221	4.20073	4.46127
	0.0213058		2.30448	4.57782	6.21325	6.98018		1.21595	5.92957	3.84149	5.45051		-0.467629	4.38708	7.84357	4.50766
	-0.146867		1.19248	6.52057	6.02088	6.56481		1.65481	7.95356	5.08141	4.57448		1.29847	2.91612	2.63645	4.71538
	-0.119188		2.29726	7.20392	6.24786	8.10421		2.83315	5.20279	5.08961	4.93352		2.08273	4.2207	5.09512	6.83977
	0.639901		1.64471	6.26677	6.55439	6.42622		2.06208	5.47002	4.64782	7.92841		0.184202	3.88886	2.49761	3.83526
	-0.335054		0.474356	5.68929	4.44869	6.53886		1.91662	6.74054	3.34399	7.65059		1.15274	3.26741	3.13948	6.4338
	-0.576363		3.24517	6.18214	3.76409	5.53803		1.31146	3.0935	5.39665	5.08048		1.2479	4.00599	2.79441	5.5196
	-0.714432		0.782505	3.52785	6.08078	4.68604		2.15589	7.42268	3.66878	5.5058		0.255446	4.74378	3.53572	5.3905
	-0.0889884		0.714098	3.26005	6.33182	7.86065		3.6969	5.51745	6.3674	5.2207		4.18989	3.93195	4.60691	4.27171
	-0.52748		1.37071	5.06279	6.84123	6.50198		NaN	5.08352	4.55036	7.12023		4.26455	2.05041	4.73941	5.02588
	-0.406713		1.43118	5.89838	6.27641	6.93876		NaN	5.27524	4.11228	5.00387		1.83122	6.67779	4.71517	4.66666
	1.72162		1.07574	4.36282	6.2329	6.94563		NaN	4.29252	4.75593	4.69942		3.00916	2.38974	5.26574	4.56494
	0.407267		1.63857	2.84245	5.52005	8.33591		NaN	6.32874	6.62248	5.13639		2.35458	1.34133	5.31347	4.10691
	-0.0157043		2.0899	6.66772	6.14641	6.27345		NaN	5.45235	5.34799	7.05418		-1.33185	2.55664	5.86918	6.18591
	-0.0974174		1.67395	5.48021	6.73374	7.92389		NaN	7.33411	3.98223	NaN		4.02251	3.27404	4.00624	6.82372
	-0.227116		1.9322	7.25666	7.2135	5.89042		NaN	7.02727	4.97825	NaN		1.86387	4.28939	5.01078	6.58583
	-0.177324		2.67513	6.44398	5.07986	7.07723		NaN	3.99964	5.26464	NaN		3.43441	4.44291	5.13078	3.13733
	-0.201426		2.01382	5.80702	7.34671	6.54803		NaN	6.46223	3.31891	NaN		3.78629	6.25243	7.44995	4.22977
	-0.147802		0.646163	6.35564	5.96634	6.339		NaN	3.19709	4.12532	NaN		2.24276	2.7454	5.85828	8.20316
	-0.605225		1.54608	5.33499	4.26458	9.56289		NaN	7.38282	8.14067	NaN		1.58574	5.61387	4.35275	8.00411
	0.114127		1.28924	5.56451	4.82839	7.46719		NaN	4.14919	4.79256	NaN		0.151854	3.39122	4.00427	7.41512
	-0.457918		1.7943	5.3087	6.89052	8.74983		NaN	4.68477	4.02075	NaN		2.10901	5.81874	6.02382	7.55658
	-0.13718		2.09458	5.72292	4.66228	4.36353		NaN	3.07383	5.4117	NaN		1.76845	3.7277	5.33683	4.54525
	-0.424571		2.07735	5.9512	5.36555	5.93446		NaN	4.57319	4.98649	NaN		2.27754	2.47195	5.07087	6.34574
	-0.545365		1.13681	7.83626	6.74705	7.84412		NaN	4.89735	3.24877	NaN		1.88531	1.57934	3.84562	3.85605
	1.03404		1.70755	5.29047	6.89347	7.21207		NaN	6.11663	6.01375	NaN		1.63859	3.0563	2.42158	7.41704
	-0.0155199		1.74352	5.65797	6.05458	7.20643		NaN	4.82216	6.16899	NaN		3.30729	4.39016	4.01864	6.95814
	-0.333102		1.93436	4.03297	4.54947	7.38106		NaN	5.74473	6.38485	NaN		0.808379	4.10481	4.13	2.72428
	0.536433		1.82901	7.33557	4.90552	7.99283		NaN	7.39727	4.9395	NaN		2.0023	5.9381	2.47049	5.34512
	-0.248698		2.04675	6.8944	6.9884	7.47873		NaN	4.11219	5.00405	NaN		NaN	1.89154	5.2582	7.48913
	0.30768		1.2595	NaN	7.24544	6.46511		NaN	6.22803	4.40215	NaN		NaN	1.61517	4.91419	6.63928
	-0.154069		-0.845079	NaN	7.56528	7.32056		NaN	6.10553	3.66909	NaN		NaN	3.55315	5.23168	4.95929
	1.26358		NaN	NaN	5.64525	8.2138		NaN	2.87217	NaN	NaN		NaN	6.54461	5.61479	4.35016
	-0.518838		NaN	NaN	6.5186	6.69571		NaN	4.93618	NaN	NaN		NaN	4.89975	4.89092	5.09897
	0.504305		NaN	NaN	6.79547	7.69928		NaN	2.12643	NaN	NaN		NaN	2.29715	6.26337	7.76085
	0.268673		NaN	NaN	5.77777	7.24944		NaN	2.26306	NaN	NaN		NaN	2.84477	5.29276	2.68629
	0.138581		NaN	NaN	3.94595	8.24034		NaN	7.91335	NaN	NaN		NaN	4.89029	NaN	4.64989
	1.57737		NaN	NaN	6.89621	4.913		NaN	4.53485	NaN	NaN		NaN	5.76187	NaN	4.45143
	0.633246		NaN	NaN	4.54605	7.50652		NaN	5.72833	NaN	NaN		NaN	1.574	NaN	3.3035
	0.334599		NaN	NaN	5.82881	NaN		NaN	6.30614	NaN	NaN		NaN	2.41046	NaN	6.45271
	0.284187		NaN	NaN	6.54617	NaN		NaN	4.31831	NaN	NaN		NaN	4.4486	NaN	6.40037
	-0.7748		NaN	NaN	7.74767	NaN		NaN	7.24906	NaN	NaN		NaN	1.62352	NaN	NaN
	-0.174228		NaN	NaN	7.62858	NaN		NaN	5.15961	NaN	NaN		NaN	5.97427	NaN	NaN
	0.458551		NaN	NaN	5.98873	NaN		NaN	NaN	NaN	NaN		NaN	4.96318	NaN	NaN
	0.194381		NaN	NaN	4.72359	NaN		NaN	NaN	NaN	NaN		NaN	3.07069	NaN	NaN
	-0.434909		NaN	NaN	3.26342	NaN		NaN	NaN	NaN	NaN		NaN	2.02152	NaN	NaN
	-0.245738		NaN	NaN	3.88221	NaN		NaN	NaN	NaN	NaN		NaN	5.6395	NaN	NaN
	-0.0777264		NaN	NaN	5.26676	NaN		NaN	NaN	NaN	NaN		NaN	4.08881	NaN	NaN
	0.00737752		NaN	NaN	7.26713	NaN		NaN	NaN	NaN	NaN		NaN	4.66754	NaN	NaN
	-0.113232		NaN	NaN	3.33606	NaN		NaN	NaN	NaN	NaN		NaN	1.31061	NaN	NaN
	0.331241		NaN	NaN	NaN	NaN		NaN	NaN	NaN	NaN		NaN	5.54491	NaN	NaN
	0.0190189		NaN	NaN	NaN	NaN		NaN	NaN	NaN	NaN		NaN	5.48046	NaN	NaN
	-0.393386		NaN	NaN	NaN	NaN		NaN	NaN	NaN	NaN		NaN	3.70963	NaN	NaN
	-0.282304		NaN	NaN	NaN	NaN		NaN	NaN	NaN	NaN		NaN	5.76449	NaN	NaN
	0.483075		NaN	NaN	NaN	NaN		NaN	NaN	NaN	NaN		NaN	5.60979	NaN	NaN
	-1.74887		NaN	NaN	NaN	NaN		NaN	NaN	NaN	NaN		NaN	4.76323	NaN	NaN
	0.195001		NaN	NaN	NaN	NaN		NaN	NaN	NaN	NaN		NaN	4.19488	NaN	NaN
	0.536555		NaN	NaN	NaN	NaN		NaN	NaN	NaN	NaN		NaN	5.15461	NaN	NaN
	0.914947		NaN	NaN	NaN	NaN		NaN	NaN	NaN	NaN		NaN	4.29427	NaN	NaN
	-0.113832		NaN	NaN	NaN	NaN		NaN	NaN	NaN	NaN		NaN	3.72794	NaN	NaN
	0.115067		NaN	NaN	NaN	NaN		NaN	NaN	NaN	NaN		NaN	4.25129	NaN	NaN
	-0.292124		NaN	NaN	NaN	NaN		NaN	NaN	NaN	NaN		NaN	3.10169	NaN	NaN
	0.463381		NaN	NaN	NaN	NaN		NaN	NaN	NaN	NaN		NaN	1.83256	NaN	NaN
	1.90315		NaN	NaN	NaN	NaN		NaN	NaN	NaN	NaN		NaN	4.81433	NaN	NaN
	-0.894911		NaN	NaN	NaN	NaN		NaN	NaN	NaN	NaN		NaN	2.01712	NaN	NaN
	0.254677		NaN	NaN	NaN	NaN		NaN	NaN	NaN	NaN		NaN	4.46174	NaN	NaN
	0.481094		NaN	NaN	NaN	NaN		NaN	NaN	NaN	NaN		NaN	4.58111	NaN	NaN
	0.184377		NaN	NaN	NaN	NaN		NaN	NaN	NaN	NaN		NaN	6.89708	NaN	NaN
	0.360247		NaN	NaN	NaN	NaN		NaN	NaN	NaN	NaN		NaN	4.99109	NaN	NaN
	-0.364492		NaN	NaN	NaN	NaN		NaN	NaN	NaN	NaN		NaN	5.30581	NaN	NaN
	-0.669039		NaN	NaN	NaN	NaN		NaN	NaN	NaN	NaN		NaN	4.59963	NaN	NaN
	0.100126		NaN	NaN	NaN	NaN		NaN	NaN	NaN	NaN		NaN	3.46168	NaN	NaN
	1.07032		NaN	NaN	NaN	NaN		NaN	NaN	NaN	NaN		NaN	2.61756	NaN	NaN
	-0.172343		NaN	NaN	NaN	NaN		NaN	NaN	NaN	NaN		NaN	6.77517	NaN	NaN
	-0.263503		NaN	NaN	NaN	NaN		NaN	NaN	NaN	NaN		NaN	2.35962	NaN	NaN
	0.0140908		NaN	NaN	NaN	NaN		NaN	NaN	NaN	NaN		NaN	5.70433	NaN	NaN
	-0.423813		NaN	NaN	NaN	NaN		NaN	NaN	NaN	NaN		NaN	1.49413	NaN	NaN
	-0.273475		NaN	NaN	NaN	NaN		NaN	NaN	NaN	NaN		NaN	4.43695	NaN	NaN
	0.182615		NaN	NaN	NaN	NaN		NaN	NaN	NaN	NaN		NaN	4.80397	NaN	NaN
	0.670272		NaN	NaN	NaN	NaN		NaN	NaN	NaN	NaN		NaN	5.37471	NaN	NaN
	-0.438534		NaN	NaN	NaN	NaN		NaN	NaN	NaN	NaN		NaN	5.00385	NaN	NaN
	-0.116663		NaN	NaN	NaN	NaN		NaN	NaN	NaN	NaN		NaN	NaN	NaN	NaN
	0.0584124		NaN	NaN	NaN	NaN		NaN	NaN	NaN	NaN		NaN	NaN	NaN	NaN
	-0.00295004		NaN	NaN	NaN	NaN		NaN	NaN	NaN	NaN		NaN	NaN	NaN	NaN
	0.764259		NaN	NaN	NaN	NaN		NaN	NaN	NaN	NaN		NaN	NaN	NaN	NaN
	-0.0269916		NaN	NaN	NaN	NaN		NaN	NaN	NaN	NaN		NaN	NaN	NaN	NaN
	0.383895		NaN	NaN	NaN	NaN		NaN	NaN	NaN	NaN		NaN	NaN	NaN	NaN
	-0.15924		NaN	NaN	NaN	NaN		NaN	NaN	NaN	NaN		NaN	NaN	NaN	NaN
	-0.491321		NaN	NaN	NaN	NaN		NaN	NaN	NaN	NaN		NaN	NaN	NaN	NaN
	-0.0252653		NaN	NaN	NaN	NaN		NaN	NaN	NaN	NaN		NaN	NaN	NaN	NaN

## Sheet: Figure 5
Figure 5 Source Data
(b)	Elapsed θ0 values from dataset used for Figure 5b
IPTG 1	pre-sync	post-sync	IPTG 2	pre-sync	post-sync	aTc 1	pre-sync	post-sync	aTc 2	pre-sync	post-sync
	7.36987	11.422		7.75425	13.207		9.72149	10.1765		7.99048	8.74693
	8.6758	12.5759		8.1444	12.6083		6.16817	10.4346		8.43595	10.9632
	8.01379	12.724		8.01253	12.3003		5.52707	10.9038		10.3613	11.2377
	5.21685	14.4701		5.39064	11.8651		8.95831	9.36224		8.1036	9.06721
	4.47872	13.0696		7.58634	12.0854		9.50623	11.0091		7.70599	10.9883
	6.22318	11.2706		10.0427	12.9384		8.66326	9.28905		6.79329	11.8251
	8.06013	14.6417		6.38741	15.2715		8.62034	10.3635		7.36403	10.8197
	6.3248	12.9375		8.92717	12.96		9.58751	10.846		8.23783	9.82941
	8.20879	12.7908		6.99111	13.278		8.60598	11.4982		10.5201	11.7246
	7.09603	12.8319		9.77147	11.2279		11.1734	10.0561		5.81523	10.3905
	8.9613	11.6587		8.16905	13.6935		5.84685	12.2056		6.47761	10.2006
	8.63099	12.4157		8.90054	11.6344		5.81972	11.1559		8.32862	11.6112
	7.54034	12.886		7.10098	13.0446		9.17657	10.9479		7.61279	11.1559
	6.31875	13.2781		7.78079	10.0646		5.90682	11.3695		5.26217	12.0429
	7.19901	13.217		9.29978	12.7939		8.37743	11.1855		7.18152	11.1382
	6.06346	11.9606		9.49437	13.2362		8.10909	10.6268		9.6806	11.3136
	4.42592	11.8079		8.61885	10.9733		10.3983	11.4445		6.46065	10.8252
	8.80733	13.6331		9.74806	12.6356		10.2298	11.7246		10.3034	10.8856
	8.87859	10.5537		6.81506	11.9102		8.79782	11.2986		7.6209	11.1514
	9.53866	12		7.2739	12.7923		9.98495	11.623		7.46845	9.11262
	5.11994	13.0326		5.98443	12.3938		6.60556	11.4826		8.06749	8.96717
	5.26114	12.9465		9.34316	12.6422		10.0815	9.85872		8.54371	13.6536
	8.26715	11.8844		5.91597	14.168		9.52529	10.4117		6.8098	10.6221
	10.5116	13.2178		5.87315	13.2154		9.06308	11.4982		8.64503	11.455
	8.87387	12.6137		9.3908	12.1864		7.98641	9.93779		8.24634	9.45192
	7.79469	12.2123		7.86773	12.8051		9.86252	10.8384		8.71952	11.7366
	7.07601	13.2763		10.577	12.3246		9.97101	10.0744		9.69118	11.5089
	7.87153	12.5018		6.36394	12.4608		5.44362	10.9382		9.52581	12.3993
	4.8667	12.1039		8.00427	12.3867		5.44487	10.4386		4.90453	11.4285
	6.14727	12.9577		9.31241	12.8922		6.37065	13.5853		8.22327	11.0899
	7.10019	12.4061		9.53744	12.1277		9.1713	10.99		7.53304	12.2269
	5.91803	12.9863		7.7029	12.7608		7.70375	10.4735		7.81386	12.2819
	6.87423	15.1587		8.79302	12.5592		5.9075	10.2038		6.58769	11.02
	7.50809	12.6835		10.0672	13.1649		7.05648	10.7285		8.39044	10.9667
	8.35989	12.3208		9.56934	11.6007		9.31441	11.1999		7.83266	12.5499
	7.51997	13.1019		8.61297	11.977		7.65687	9.7974		7.07189	10.977
	6.68839	12.6349		8.14395	13.1152		9.08582	10.9706		7.84127	11.1165
	9.04089	12.5921		7.8712	12.537		8.08054	7.90591		7.48085	11.4477
	4.96605	12.0948		6.91858	12.8179		8.65268	11.1383		6.14565	9.29477
	9.11669	11.7217		5.6598	13.6475		5.66513	9.26008		8.82625	10.6113
	6.24429	13.1681		6.41413	12.1334		7.72931	10.1587		8.08122	10.5985
	7.81865	11.9486		9.09559	12.5389		10.1098	10.4129		6.79697	8.43798
	5.61384	12.7879		8.47103	13.1556		10.6254	11.5455		8.3345	12.0197
	9.8172	12.7979		10.853	12.3775		10.3584	10.4473		6.44637	11.1531
	8.43592	12.7958		5.85963	12.7314		10.6497	8.9599		6.83144	7.60052
	9.19625	11.886		7.22828	13.3556		10.5386	11.315		10.1733	10.8285
	8.05297	12.9921		10.0661	12.3883		10.1646	10.5983		7.84744	11.6717
	8.46689	12.4369		10.164	12.1455		8.55587	10.3898		8.67238	11.5454
	6.24845	12.5575		7.33639	13.6559		8.72249	12.7532		7.31638	10.0987
	5.51535	12.7558		7.65406	13.6339		8.85129	10.3892		9.62476	9.36849
	7.09349	12.875		8.72537	12.6511		9.68678	11.8291		7.02754	10.447
	9.33697	12.9608		6.4646	13.5404		11.1857	10.1017		9.44672	11.0801
	10.0238	13.4012		8.83514	12.7729		10.0598	11.5258		5.77567	12.5587
	8.60318	13.523		11.3698	12.8372		8.1524	9.85631		6.33284	9.78962
	6.48244	12.7634		5.64312	13.343		9.27823	9.09202		4.64982	9.36695
	8.82478	12.9221		8.53624	12.0373		11.524	10.6597		8.95986	10.9
	9.63787	13.1134		8.76792	12.9936		8.84413	10.9771		7.69616	10.8676
	6.92099	12.5251		7.6905	12.4273		7.21998	11.9151		6.50623	10.1975
	6.35147	12.8742		8.55764	11.7106		5.43581	10.1459		10.19	11.9407
	7.74033	10.5354		10.1288	12.1725		10.9843	8.9564		8.07627	10.7294
	8.24808	11.6451		7.90797	13.1196		8.34106	12.05		9.64056	11.7019
	6.51382	13.4066		9.715	12.4413		10.0873	11.3677		7.12575	10.7885
	9.90116	12.7329		6.3458	12.0431		8.51053	11.0614		8.61787	10.1302
	9.85593	12.769		6.62541	13.0307		9.02848	11.36		7.41193	12.2948
	5.18953	12.2011		10.7372	13.1013		5.9321	9.92688		10.6511	9.70625
	7.17494	13.1108		9.64484	12.6377		6.81809	9.58889		7.18028	11.1699
	9.1969	12.6954		8.28591	12.9677		6.56365	9.32436		8.43277	8.25405
	6.33456	11.5509		10.5895	13.4408		8.20029	9.44817		7.07758	10.4036
	8.20472	13.0446		9.22496	12.3056		6.02898	10.7001		7.73005	11.71
	4.35033	12.8126		6.10696	13.3034		6.72669	8.2849		8.38333	9.86252
	9.9461	12.3484		10.2967	12.8242		5.8534	9.73093		5.39754	10.7934
	7.05757	13.0926		11.1658	12.3632		6.84957	9.99512		8.65776	8.66824
	7.71052	13.0395		5.77582	9.88357		8.21296	10.7722		7.0773	11.0062
	9.70903	13.0447		8.88935	12.5363		5.60521	9.90864		6.39384	11.532
	5.42967	12.884		10.0023	12.8389		9.14063	11.1836		9.80908	11.6847
	8.74013	13.9043		9.58769	12.2125		10.5111	11.613		5.47341	10.1564
	9.11994	12.8129		10.3276	11.849		8.60063	11.8114		6.299	11.4256
	7.18144	13.2425		10.9762	13.2231		7.8385	11.6558		6.05858	12.6601
	8.1056	11.7338		6.60857	12.2627		8.45471	10.8695		8.24558	11.4776
	7.93616	13.5215		10.5852	12.0228		9.681	10.9362		6.56603	9.15034
	9.3182	13.0532		9.3352	11.7948		9.1965	11.1576		8.81319	9.96345
	9.70503	12.7015		6.71425	13.0438		9.37988	9.96982		6.15159	9.285
	6.06671	12.8487		6.83858	12.1386		9.30377	10.3669		9.00846	11.0596
	8.41516	13.776		7.44076	12.8291		8.32087	13.7853		7.07031	11.2696
	8.50587	12.9653		6.21606	10.9482		6.64175	8.18084		6.75513	11.2063
	9.23176	14.2392		7.00552	12.1735		8.96084	10.9869		7.56669	10.6758
	9.84767	13.0943		8.04236	13.0028		10.3536	9.05381		7.50126	10.2872
	7.92782	11.3576		9.29152	12.7046		7.77674	11.0088		8.05458	9.70454
	8.97718	13.2576		8.7195	12.1949		6.03595	10.9319		6.42439	9.46326
	6.79118	12.8865		5.76787	12.7616		10.0207	11.9153		7.60038	10.3456
	6.34608	12.3479		8.62456	12.0043		5.57552	10.7972		8.40893	9.75316
	7.24691	13.503		6.73865	11.7355		6.82417	10.2327		7.12653	10.8171
	7.87824	13.7052		5.84143	12.5837		6.77038	11.0243		6.34893	11.7485
	5.6836	11.6722		6.80491	13.0089		9.32006	10.4649		10.728	10.2845
	5.97609	13.7055		9.49141	11.4371		10.7307	11.2369		6.83693	10.549
	8.04282	14.3914		10.9703	13.2006		8.04567	12.2673		7.85695	9.3316
	7.67484	13.0532		7.94724	11.4811		7.47052	9.98554		7.6187	10.1801
	7.44149	13.477		NaN	13.1646		8.50043	9.25837		8.11609	10.882
	10.5052	13.0987		NaN	12.3802		8.963	12.2771		9.53295	11.7533
	6.67455	12.9549		NaN	13.1305		5.53892	10.7213		6.17317	10.0633
	6.20787	13.5685		NaN	12.4438		9.36333	9.60146		5.3906	10.689
	8.77197	13.2376		NaN	13.7636		7.03859	9.77921		8.35977	9.78204
	6.77357	13.7234		NaN	12.0192		7.3914	10.5943		8.50931	9.77351
	5.96883	12.9631		NaN	12.2117		6.12914	12.4542		6.69518	9.41986
	7.27317	13.4839		NaN	12.2093		5.93365	12.0906		8.33123	11.1091
	6.02279	13.2282		NaN	12.9295		11.1987	10.1022		7.957	11.2994
	5.76169	13.6673		NaN	12.6688		11.3771	12.0741		10.292	11.3496
	7.22325	12.9968		NaN	13.3463		6.78987	10.7116		7.56757	10.8384
	6.06441	13.0161		NaN	12.7042		8.18414	11.8731		7.4796	10.2917
	7.96128	12.9406		NaN	13.097		7.39137	13.2457		7.6303	12.3855
	4.82277	9.94655		NaN	13.0958		8.85305	10.249		8.33817	10.5462
	7.4472	11.235		NaN	13.454		9.08617	10.1183		6.45038	11.1458
	7.7719	13.7202		NaN	13.2596		9.24677	13.7246		9.60578	10.1217
	7.05837	13.9517		NaN	13.0271		9.66657	10.608		7.76507	10.1324
	8.91759	12.4224		NaN	12.9044		6.8837	13.1428		NaN	10.0882
	6.90721	12.8396		NaN	13.1394		11.3036	10.2875		NaN	9.35129
	6.66732	12.7284		NaN	12.1278		8.43405	9.90094		NaN	12.0539
	8.43316	12.7064		NaN	13.2773		7.03575	11.0356		NaN	10.3774
	5.78424	11.7135		NaN	11.9525		5.78695	10.8846		NaN	9.6806
	10.4846	12.5095		NaN	12.6417		7.45195	10.717		NaN	10.5385
	7.29047	13.1169		NaN	12.6542		8.50528	10.5763		NaN	11.2419
	6.71653	12.3486		NaN	12.3228		8.23452	10.0015		NaN	11.3099
	7.31075	10.4051		NaN	12.5574		7.60694	11.976		NaN	10.1138
	9.73661	12.5401		NaN	12.1679		10.0297	11.1484		NaN	10.814
	6.85033	13.1926		NaN	9.86955		6.49893	10.1895		NaN	12.2038
	8.76925	13.252		NaN	12.5142		11.2972	9.90771		NaN	9.19955
	5.45708	12.7048		NaN	11.5765		11.4572	11.316		NaN	9.86666
	6.54443	13.2847		NaN	11.8144		6.97771	8.5589		NaN	11.8807
	5.85551	12.9566		NaN	13.322		8.67215	8.0861		NaN	9.4941
	6.65212	13.0997		NaN	12.857		10.8815	12.2916		NaN	9.68253
	9.60389	11.6818		NaN	13.4854		5.93028	11.1785		NaN	7.9708
	6.48014	13.1546		NaN	9.79977		10.1605	10.5592		NaN	13.1885
	6.52491	12.7396		NaN	12.8202		6.08535	10.8084		NaN	11.2741
	NaN	11.7871		NaN	11.8184		7.80368	10.2207		NaN	12.5573
	NaN	13.3453		NaN	12.9636		6.19566	11.4464		NaN	8.89147
	NaN	12.9781		NaN	13.4746		9.49635	10.9955		NaN	10.0929
	NaN	13.3257		NaN	12.6676		6.80264	10.014		NaN	11.5771
	NaN	11.8501		NaN	13.876		6.26293	10.8679		NaN	9.80512
	NaN	13.1087		NaN	13.3455		7.11825	10.4078		NaN	10.0512
	NaN	12.8301		NaN	13.0661		8.33887	10.1222		NaN	10.859
	NaN	12.3794		NaN	12.9252		11.528	10.7426		NaN	9.46798
	NaN	12.478		NaN	12.9359		11.5246	10.3706		NaN	10.4395
	NaN	12.6084		NaN	12.5408		7.35019	11.6182		NaN	9.2242
	NaN	13.2653		NaN	11.9821		10.9063	8.60317		NaN	10.2039
	NaN	12.4632		NaN	12.9814		7.40937	9.75553		NaN	11.9605
	NaN	14.2501		NaN	12.699		5.71941	9.5179		NaN	11.0143
	NaN	13.1049		NaN	12.266		9.58929	10.023		NaN	11.2709
	NaN	12.756		NaN	12.0788		5.68503	7.52293		NaN	9.52192
	NaN	12.107		NaN	13.3582		8.00146	11.8189		NaN	9.71341
	NaN	12.9551		NaN	12.1098		NaN	9.39638		NaN	9.04693
	NaN	12.8819		NaN	12.9805		NaN	11.5637		NaN	10.8277
	NaN	12.929		NaN	12.9803		NaN	10.5053		NaN	8.636
	NaN	13.0795		NaN	11.6629		NaN	10.7189		NaN	11.2222
	NaN	13.002		NaN	13.0549		NaN	9.81431		NaN	10.175
	NaN	13.5889		NaN	13.4041		NaN	11.1317		NaN	10.3263
	NaN	13.0545		NaN	12.5181		NaN	10.1421		NaN	11.9795
	NaN	13.0693		NaN	12.56		NaN	10.4837		NaN	10.4962
	NaN	12.503		NaN	9.93433		NaN	10.6417		NaN	9.00945
	NaN	13.2875		NaN	13.2148		NaN	11.1014		NaN	10.3925
	NaN	13.3071		NaN	13.3998		NaN	11.6599		NaN	10.7254
	NaN	13.191		NaN	13.518		NaN	10.2181		NaN	11.1987
	NaN	12.9759		NaN	12.2407		NaN	9.105		NaN	10.4397
	NaN	13.0085		NaN	13.0321		NaN	11.4389		NaN	10.5142
	NaN	13.0138		NaN	13.1465		NaN	10.7906		NaN	10.4012
	NaN	12.9435		NaN	13.7618		NaN	11.7333		NaN	11.6225
	NaN	13.0737		NaN	11.9381		NaN	10.0244		NaN	10.1805
	NaN	13.3836		NaN	13.0973		NaN	8.9273		NaN	12.1151
	NaN	11.8092		NaN	13.274		NaN	10.5852		NaN	11.0874
	NaN	14.306		NaN	9.94926		NaN	9.75435		NaN	11.2375
	NaN	12.3498		NaN	13.075		NaN	9.40252		NaN	8.3843
	NaN	12.6943		NaN	11.766		NaN	10.1866		NaN	11.816
	NaN	11.9609		NaN	12.931		NaN	10.5386		NaN	11.0211
				NaN	12.5492		NaN	11.7525		NaN	12.1241
				NaN	12.0643		NaN	8.39128		NaN	9.46202
				NaN	12.3649		NaN	9.79937		NaN	9.72437
				NaN	13.0328		NaN	10.785		NaN	11.082
				NaN	12.2657		NaN	10.6388		NaN	9.73399
				NaN	13.399		NaN	10.2039		NaN	9.44615
				NaN	13.4693		NaN	11.9546		NaN	11.426
				NaN	13.5688		NaN	10.5322		NaN	10.8624
				NaN	12.8422		NaN	10.3865		NaN	11.6207
				NaN	13.9848		NaN	10.542		NaN	8.25757
				NaN	12.959		NaN	10.6831		NaN	10.1756
				NaN	12.7009		NaN	10.7369		NaN	10.8728
				NaN	13.4719		NaN	12.0772		NaN	10.3074
				NaN	13.0349		NaN	11.2606		NaN	9.87252
				NaN	12.7838		NaN	10.5504		NaN	10.4517
				NaN	12.5521		NaN	10.6487		NaN	10.9819
				NaN	13.0222		NaN	10.1362		NaN	10.8621
				NaN	12.6028		NaN	10.6106		NaN	10.7111
				NaN	12.9447		NaN	10.2608		NaN	11.3891
				NaN	12.8502		NaN	7.53434		NaN	9.47942
				NaN	12.5482		NaN	11.6559		NaN	8.88575
				NaN	13.8615		NaN	9.94311
				NaN	13.129		NaN	11.4762
				NaN	15.1634		NaN	11.2652
				NaN	12.8614		NaN	10.7699
				NaN	12.7444		NaN	10.5537
				NaN	13.0761		NaN	11.6913
				NaN	13.4192		NaN	9.80097
				NaN	13.1425		NaN	11.8179
				NaN	13.7489		NaN	10.7717
				NaN	13.0294		NaN	10.2307
				NaN	12.7185		NaN	10.1927
				NaN	13.0575		NaN	10.4255
				NaN	13.0241		NaN	9.50734
							NaN	10.5356
							NaN	11.286
							NaN	10.6737
							NaN	10.3878
							NaN	10.5972
							NaN	10.3775
							NaN	11.2331
(f-g)	Elapsed θ0 values from dataset used for Figure 5F-G, normalized to avg θ0 at 0h = 0 rad
IPTG 3	0h	26h	40h	60h	IPITG 4	0h	26h	40h	60h
	-0.0479493	1.84695	2.60678	1.795		0.606702	1.81362	1.46677	0.427572
	-0.0959627	2.26103	2.62946	2.84618		0.358377	1.83068	1.85595	2.57447
	-0.15439	2.78744	2.97618	2.71142		-0.391468	2.02851	1.98421	2.45251
	0.330359	1.95264	2.4187	2.0442		0.621418	2.00332	1.30299	1.6909
	0.640687	1.15931	2.17527	1.97811		0.437482	1.80386	2.12703	1.67852
	-0.127385	1.74814	1.92049	2.27822		-0.200259	1.70045	1.92365	2.514
	-0.165386	2.09723	2.45334	5.1451		0.0112759	1.40082	2.27264	0.846047
	0.363683	1.96492	2.02052	3.94652		0.0225157	1.63781	2.00574	2.04898
	0.625697	2.00002	2.35821	2.33419		-0.740975	1.34145	2.34081	0.699183
	0.401684	1.60159	1.72241	3.56206		0.0333977	1.1357	1.69924	1.78227
	-0.145476	1.30088	1.90839	4.13221		0.531256	1.7069	-0.161498	2.38322
	0.884358	1.46129	2.32475	4.02067		-0.403595	3.06956	1.93688	1.94181
	0.416908	1.86845	2.23077	2.03371		0.206454	2.02847	1.41481	1.52738
	-0.00281355	0.423992	1.94316	5.28013		-0.463012	1.24538	2.15857	1.2834
	-0.152978	1.74809	2.30451	2.01847		-0.094743	1.38765	1.05752	2.59977
	-0.00989105	1.93453	2.42148	3.58599		-0.0949022	1.39436	1.55906	4.69115
	-0.510258	1.78143	2.34913	2.11429		0.195166	2.3801	1.66322	2.36294
	0.0440983	1.81484	2.63077	3.55294		-0.111031	1.7448	2.14347	2.2052
	0.109485	NaN	2.8789	2.04839		-0.140706	1.41799	1.65499	2.70143
	-0.273767	NaN	1.28085	2.20726		-0.0565263	1.49591	1.27832	2.34429
	-0.0805285	NaN	2.40095	3.5443		-0.0661437	1.74471	1.46885	1.97602
	-0.63962	NaN	2.31961	2.48384		0.62265	NaN	2.18785	2.44836
	-0.542036	NaN	1.55215	NaN		-0.154719	NaN	2.28813	1.88915
	0.961134	NaN	2.9876	NaN		-0.0310946	NaN	2.27532	2.46995
	0.277626	NaN	1.18346	NaN		-0.28839	NaN	2.10234	1.8677
	-1.27904	NaN	1.70201	NaN		0.0746068	NaN	0.902232	3.12549
	0.937797	NaN	1.14153	NaN		-0.538909	NaN	0.394647	1.20196
	0.207014	NaN	2.1831	NaN		-0.0541396	NaN	1.27938	3.31581
	-0.387161	NaN	2.61894	NaN		0.0130726	NaN	2.08495	2.1077
	0.291639	NaN	1.43859	NaN		0.284527	NaN	3.88301	3.97708
	0.435956	NaN	0.640083	NaN		-0.156867	NaN	0.225821	1.86404
	-0.573631	NaN	1.30554	NaN		NaN	NaN	1.84036	2.94409
	-0.626409	NaN	1.85306	NaN		NaN	NaN	2.54497	1.1251
	-0.529076	NaN	0.331319	NaN		NaN	NaN	1.11171	1.32212
	0.313973	NaN	1.3595	NaN		NaN	NaN	2.48141	2.39528
	-0.230559	NaN	2.29563	NaN		NaN	NaN	1.68812	1.98039
	0.0503748	NaN	2.77037	NaN		NaN	NaN	0.674675	NaN
	0.170807	NaN	2.80839	NaN		NaN	NaN	1.61331	NaN
	-0.0428582	NaN	1.89935	NaN		NaN	NaN	1.29266	NaN
	0.00275897	NaN	2.66444	NaN		NaN	NaN	1.85587	NaN
	-0.554392	NaN	2.11582	NaN		NaN	NaN	2.08754	NaN
	-0.32123	NaN	2.26662	NaN		NaN	NaN	1.3876	NaN
	NaN	NaN	1.25526	NaN		NaN	NaN	2.67756	NaN
	NaN	NaN	1.63004	NaN
	NaN	NaN	2.28209	NaN
	NaN	NaN	2.17547	NaN
	NaN	NaN	3.1288	NaN
	NaN	NaN	1.19116	NaN
	NaN	NaN	2.29318	NaN
	NaN	NaN	1.51131	NaN
	NaN	NaN	0.698687	NaN
	NaN	NaN	0.0792636	NaN
	NaN	NaN	1.84737	NaN
	NaN	NaN	3.592	NaN
	NaN	NaN	1.01112	NaN
	NaN	NaN	2.73374	NaN
	NaN	NaN	1.82553	NaN
	NaN	NaN	0.128538	NaN
	NaN	NaN	2.3858	NaN
	NaN	NaN	1.34297	NaN
	NaN	NaN	0.778296	NaN
	NaN	NaN	2.79947	NaN
	NaN	NaN	0.516732	NaN
	NaN	NaN	2.88068	NaN
	NaN	NaN	1.6217	NaN
	NaN	NaN	1.46895	NaN
	NaN	NaN	0.703098	NaN
	NaN	NaN	1.07717	NaN
	NaN	NaN	0.0229943	NaN
	NaN	NaN	0.476468	NaN
	NaN	NaN	0.817014	NaN
	NaN	NaN	0.340603	NaN
	NaN	NaN	1.10353	NaN
	NaN	NaN	0.167931	NaN
	NaN	NaN	3.09746	NaN
	NaN	NaN	1.48169	NaN
	NaN	NaN	1.24244	NaN
	NaN	NaN	0.603787	NaN
	NaN	NaN	0.205953	NaN
	NaN	NaN	0.730453	NaN
	NaN	NaN	1.4068	NaN
	NaN	NaN	0.879493	NaN
	NaN	NaN	1.39088	NaN
	NaN	NaN	4.30671	NaN

## Sheet: Figure 6
Source Data for Figure 6
(b-c)	Elapsed θ0 values from dataset used for Figure 6B-C, normalized to avg θ0 at gav 1 (strep/DSS 1 and 2) or gav 2 (strep/DSS 3 and 4) = 0 rad
	gav1	gav 2		strep 1	strep 2	strep 3	strep 4		DSS 1	DSS2	DSS 3	DSS 4
	-0.404128	-0.177527		3.85528	3.2068	3.39145	6.08198		6.4891	1.70476	2.14165	3.32727
	0.0643494	0.121129		2.89961	3.02731	4.20498	4.10274		2.07236	5.29488	3.50557	3.36177
	-0.321185	0.106504		4.04611	2.79946	5.56355	4.34124		3.94484	3.64855	1.26602	2.92307
	-0.262505	0.516665		3.9687	3.70713	5.51552	4.40369		4.74002	6.17625	2.65884	4.86237
	0.0375708	-0.157211		6.4869	3.63483	3.6996	3.53097		3.89274	7.07825	1.67606	3.48753
	-0.165364	0.735005		3.88775	3.73991	4.26678	6.08226		1.14774	4.95279	4.37698	3.54515
	0.0665801	0.132124		6.833	3.43354	4.30222	4.29643		3.90473	3.89434	5.18123	4.13088
	0.0213665	0.38644		4.2098	4.39177	6.98623	5.73262		3.79751	3.98874	3.30779	3.32139
	1.33642	0.862048		3.21916	3.32769	4.2643	5.98103		5.13124	2.00174	1.42213	3.17328
	0.0237231	-1.06093		2.30586	3.35941	5.18057	5.02699		2.71479	4.30886	1.2429	2.40965
	-0.166914	-0.911295		3.51316	4.42837	5.86949	3.18682		2.06077	7.94035	2.88196	2.92326
	-0.167107	1.39589		3.46252	3.59127	3.58527	5.08438		4.09856	7.01447	4.98931	3.39202
	0.0594539	0.20579		4.63992	4.10137	5.14187	1.72078		6.00793	5.02907	5.06913	3.30835
	-0.0317672	-0.0751254		3.76775	4.00255	4.22539	5.90893		3.49233	3.65322	4.98597	3.66754
	-0.0449101	-0.0709695		4.54183	3.11656	2.03753	5.37324		6.28432	4.56913	2.74927	1.12801
	0.552708	-1.2776		3.66813	2.93605	3.55021	5.42393		1.24421	6.2135	2.80704	2.73759
	0.232819	-0.624356		4.58763	2.46928	4.91652	5.20378		3.42847	2.07802	6.51611	1.55696
	0.43671	0.255605		3.6451	3.86427	4.76788	4.31086		4.09515	7.72046	0.858012	3.18323
	0.114176	-0.356125		3.6573	1.44845	3.70947	4.17234		4.42347	4.81493	6.91339	4.48576
	-3.11275	0.504843		5.2581	2.96587	4.45279	5.88197		4.05816	3.26271	4.24349	2.89468
	0.279103	-0.122894		4.90049	3.44591	3.42755	2.38049		1.30214	7.02577	2.05706	2.47743
	0.125748	0.598705		6.33934	4.18127	4.23044	5.21869		6.32918	5.55241	0.83391	2.31651
	0.864617	-0.0414054		4.77332	4.25038	6.34833	4.48127		4.0958	7.4299	1.88416	3.04788
	0.143759	0.590127		3.20204	5.20786	3.77231	4.91727		0.401912	4.65953	4.68633	3.50555
	0.178677	-0.690563		4.43824	2.83318	5.4334	3.87038		1.50655	4.35581	5.01174	4.38971
	0.0423619	-0.442351		1.55819	2.66188	3.72677	4.77751		2.22668	6.93864	6.66336	3.42818
	0.764997	-0.0300476		5.13712	2.98554	6.7106	4.52099		0.760213	3.5987	4.15575	3.53878
	0.472642	0.367937		3.7589	3.58541	7.69458	2.70066		3.63949	4.5294	4.90381	2.19419
	0.293858	0.0545175		3.61431	3.80976	4.73582	4.93327		3.39957	3.76653	2.18705	2.73002
	0.622324	-1.02572		3.18249	3.03592	4.22405	2.8809		5.12658	5.63029	6.13486	4.45557
	-0.464591	0.343499		2.12992	3.46956	4.37835	3.87166		4.70843	5.88283	1.89469	1.01605
	0.5267	-0.0577173		3.69044	4.47987	4.84092	3.58938		1.32259	2.45275	2.23998	2.4754
	-0.290303	0.00844723		3.73768	3.52561	5.42074	3.621		5.17383	5.06264	4.98229	4.55742
	-0.104035	0.479123		2.88124	3.61793	4.8827	3.92628		0.534285	6.15751	2.94186	2.61224
	-0.153007	-0.411237		4.02025	1.71572	5.13033	5.35239		6.34701	4.96532	3.02152	3.73768
	-0.277822	0.17673		2.59459	3.24959	4.46483	4.58978		0.889819	3.59119	3.31754	2.89972
	-0.120094	0.698999		3.53691	3.34424	7.90765	3.1233		1.6656	4.34916	3.55277	2.27713
	0.0447106	0.619945		3.29837	5.80316	2.92073	3.05501		2.43206	2.28925	1.93825	2.80769
	0.315326	0.0072782		5.78943	1.55456	4.2952	2.91929		3.62194	6.40112	3.13164	3.75996
	-0.0406563	-0.977805		4.45906	2.69507	6.07315	4.36923		3.73806	5.42584	5.65055	5.04272
	0.397469	-0.769014		3.3766	3.19861	4.72576	3.42484		3.65411	3.95258	5.35123	3.36883
	0.315816	0.38804		4.20862	2.90159	3.71541	5.02061		5.58871	7.78172	6.04136	2.89792
	-1.04027	0.972068		5.47226	1.71503	4.15281	4.46299		3.55161	2.31943	1.30488	5.55021
	0.446631	-0.596522		5.80028	2.85554	5.96265	4.80607		4.04497	2.04084	5.99557	3.58778
	0.225192	0.65527		3.59739	3.76847	6.95173	4.5384		5.20444	3.13474	3.00032	3.10594
	-0.226726	-0.65311		4.0606	2.69135	4.16549	5.36003		4.76248	3.00878	2.65869	2.97998
	0.126877	-2.03101		3.88142	3.60575	2.43679	5.04691		3.68635	5.49797	0.803403	3.33374
	-1.05127	0.696941		4.78245	2.74754	3.82912	3.46861		6.25298	5.20502	0.899338	3.71622
	-0.581381	-1.68683		4.07583	2.98277	5.97529	3.59522		3.10076	6.02865	5.19272	3.39486
	0.166617	-0.912361		4.99269	2.53644	5.77049	3.73293		3.55282	3.17506	3.57957	2.56032
	0.240286	-0.307688		3.83131	6.28689	5.11332	5.46398		3.87173	5.30755	2.30297	2.81014
	-0.757169	0.426337		3.73488	2.61355	3.94227	2.39159		3.18047	4.6928	3.0243	2.40062
	-0.0818035	0.265405		6.2062	2.81319	3.67356	4.47128		3.50817	2.11199	4.53017	1.22704
	-0.862048	1.15068		4.42502	3.41569	2.95736	6.67575		5.88088	2.78452	1.12775	2.85502
	0.809514	0.381043		3.93937	3.55737	6.27587	4.61741		4.4557	1.97581	2.3349	3.32776
	0.062027	-0.619124		4.13863	5.29245	3.92532	4.37549		0.454293	3.3151	4.23682	2.82776
	-0.168279	-0.0624979		3.69976	5.19295	4.51838	4.32776		1.92522	5.31091	4.33734	4.06684
	-0.566293	-1.36196		4.26061	3.66263	5.71412	3.27312		4.71838	6.66846	2.80953	2.93444
	0.628682	0.258729		5.8139	4.12913	4.8381	3.87852		4.55363	6.57126	4.98431	3.59111
	-1.06285	2.05242		5.69146	3.96389	4.39812	3.55949		6.10557	6.26546	3.93176	2.85478
	-0.42993	-1.06778		3.941	4.20441	4.86089	5.061		4.8296	5.8974	4.64416	3.39591
	-0.391212	-1.58879		2.58674	4.28802	5.38064	3.29043		4.69276	5.04019	5.65428	2.79267
	-0.401021	0.131904		3.58062	2.68622	3.75834	5.29552		2.3782	1.67584	4.76148	2.29701
	-0.090678	-0.405031		4.56148	3.5694	5.02207	4.6971		3.82601	5.67003	2.131	2.8783
	-0.686323	-1.51355		6.49805	3.2549	2.93146	4.48373		2.8001	4.5246	4.81796	2.75803
	-0.231702	-0.600073		3.08149	4.09544	1.88212	6.40052		3.69405	4.86659	2.90636	2.8144
	0.392081	-1.36177		3.69579	3.48065	5.26617	3.46795		1.09181	4.03735	5.36737	2.93834
	0.170786	-0.0670009		4.86992	2.94357	4.94127	3.53792		2.81602	5.5845	4.98504	5.06016
	0.295118	-1.32475		5.23249	3.1114	6.17603	1.75316		3.37591	4.96722	1.395	2.70322
	-0.186479	0.317221		3.90874	2.82856	5.87165	5.5326		1.82355	3.79739	3.1179	3.03833
	0.30781	-0.490513		3.94535	3.64319	4.94143	5.41146		2.86823	3.4816	5.60937	2.97612
	-0.0784495	-0.105668		3.59849	3.95824	5.49605	4.22145		3.93711	1.89982	3.24034	3.15961
	0.364997	-0.544817		2.99688	3.04528	5.20295	4.07861		4.95592	5.13565	2.65226	3.23511
	-0.435302	-1.11398		3.9578	0.815962	5.085	2.91681		1.16381	4.28478	5.91207	1.69137
	0.251478	-0.89325		3.9129	0.413819	5.1736	4.08621		1.88661	4.94841	0.735173	2.91499
	-0.651348	-1.17193		4.83756	3.44879	4.93349	4.93854		2.87416	6.15225	3.57629	5.23027
	0.986712	-0.566051		5.08929	3.28719	4.56021	4.80837		3.39306	7.58222	5.25068	2.56022
	0.320712	-0.309565		4.46276	4.32321	3.05966	3.33786		3.60428	1.79907	1.98311	3.68548
	-0.520638	-1.05402		4.31126	3.52427	4.34694	5.21376		3.94042	2.74569	1.23661	2.33161
	-1.55924	0.00393987		3.36538	3.50098	4.64977	4.14644		2.64906	4.51851	6.39093	3.37014
	-0.62622	-0.40886		3.41541	2.37797	5.00175	4.36436		1.85996	5.10587	5.65796	3.42464
	-0.913211	-0.562114		3.37603	NaN	5.12861	NaN		4.25228	4.25664	5.76872	4.61467
	-0.261988	0.475209		3.51939	NaN	4.70421	NaN		3.91368	6.65457	4.68142	3.6048
	-0.380037	-0.83972		6.80984	NaN	4.80449	NaN		2.91719	NaN	3.66218	4.18662
	0.50036	1.16419		1.15301	NaN	3.99657	NaN		5.36408	NaN	4.25384	NaN
	1.08389	-0.125498		4.17661	NaN	4.58605	NaN		4.09088	NaN	3.81594	NaN
	-0.23295	0.269568		3.91451	NaN	6.87906	NaN		3.65825	NaN	5.22581	NaN
	-0.13807	1.60982		4.23062	NaN	3.89317	NaN		2.03252	NaN	4.75083	NaN
	0.638548	0.362425		1.17425	NaN	5.25935	NaN		1.57882	NaN	3.2591	NaN
	-0.302935	-0.564656		4.40157	NaN	5.14134	NaN		3.74076	NaN	6.97299	NaN
	0.175091	-0.150532		1.3671	NaN	4.53987	NaN		3.20136	NaN	3.48967	NaN
	1.18672	-0.210527		5.06952	NaN	5.44923	NaN		3.44452	NaN	1.5372	NaN
	0.13068	-0.0983515		4.52671	NaN	3.40432	NaN		0.84125	NaN	5.10129	NaN
	-0.19548	0.781052		3.27346	NaN	2.90317	NaN		6.46384	NaN	5.52312	NaN
	-0.126212	-1.84683		2.91182	NaN	5.75618	NaN		1.14646	NaN	4.74345	NaN
	0.235763	-0.157508		3.88216	NaN	5.04984	NaN		4.18032	NaN	4.88557	NaN
	0.237911	0.293304		NaN	NaN	6.46697	NaN		3.79929	NaN	2.12678	NaN
	0.138897	0.464727		NaN	NaN	4.51402	NaN		5.84662	NaN	4.37065	NaN
	-0.374993	1.686		NaN	NaN	4.37819	NaN		3.71828	NaN	3.05678	NaN
	NaN	0.775559				5.17738	NaN		4.69713		1.57436	NaN
	NaN	1.05768				4.49565	NaN		1.12965		3.25277	NaN
	NaN	-0.264297				4.58652	NaN		3.77632		2.90061	NaN
	NaN	-0.660276				5.66228	NaN		2.70766		1.53827	NaN
	NaN	0.175597				5.94921	NaN		1.43355		5.35525	NaN
	NaN	0.270615				4.97237	NaN		2.99878		4.30162	NaN
	NaN	1.25547				6.93983	NaN		3.29093		5.22456	NaN
	NaN	-0.529528				5.23999	NaN		2.22484		3.30476	NaN
	NaN	0.667531				5.40285	NaN		1.71895		4.89171	NaN
	NaN	0.516306				2.27361	NaN		1.83269		3.02395	NaN
	NaN	-0.587434				5.2083	NaN		4.01301		4.793	NaN
	NaN	0.723623				3.70788	NaN		3.54245		5.09567	NaN
	NaN	-0.812177				4.68559	NaN		3.73724		4.51173	NaN
	NaN	0.406815				5.28178	NaN		3.56125		5.20731	NaN
	NaN	0.732928				4.60255	NaN		2.81788		2.27085	NaN
	NaN	0.590128				4.84331	NaN		0.707811		3.92125	NaN
	NaN	0.688076				3.90888	NaN		4.17868		6.41944	NaN
	NaN	-0.0810923				6.53596	NaN		4.58633		4.23291	NaN
	NaN	-0.588029				4.82851	NaN		3.39568		4.8722	NaN
	NaN	-0.520459				4.3848	NaN		3.2539		2.52002	NaN
	NaN	0.797268				6.04731	NaN		2.97186		3.25204	NaN
	NaN	0.252002				5.61302	NaN		0.849124		5.64786	NaN
	NaN	-0.616547				5.33936	NaN		5.57651		2.99549	NaN
	NaN	0.828488				4.77488	NaN		3.33511		5.39361	NaN
	NaN	0.426008				4.35988	NaN		5.3392		2.86461	NaN
	NaN	0.0706914				4.31709	NaN		5.17892		2.71126	NaN
	NaN	-1.43255				2.52183	NaN		4.91845		2.58115	NaN
	NaN	0.445369				5.28468	NaN		3.3897		3.58098	NaN
	NaN	2.03111				4.17733	NaN		3.56844		5.96304	NaN
	NaN	1.00496				5.23491	NaN		2.96276		3.50389	NaN
	NaN	-0.0739965				5.2792	NaN		3.74707		3.02071	NaN
	NaN	-0.218583				6.34483	NaN		2.15861		4.17174	NaN
	NaN	-0.656482				NaN	NaN		3.54898		2.97095	NaN
	NaN	-0.148431				NaN	NaN		1.65487		0.727548	NaN
	NaN	0.040342				NaN	NaN		4.03886		NaN	NaN
	NaN	-0.447895				NaN	NaN		0.914613		NaN	NaN
	NaN	0.791708				NaN	NaN		3.00484		NaN	NaN
	NaN	-0.303027				NaN	NaN		5.52965		NaN	NaN
		0.308512				NaN	NaN				NaN	NaN
		0.68329				NaN	NaN				NaN	NaN
		-0.125069				NaN	NaN				NaN	NaN
		-0.132937				NaN	NaN				NaN	NaN
		-0.161559				NaN	NaN				NaN	NaN
		0.00544598				NaN	NaN				NaN	NaN
		0.631263				NaN	NaN				NaN	NaN
		1.10762				NaN	NaN				NaN	NaN
		-0.258048				NaN	NaN				NaN	NaN
		0.168673				NaN	NaN				NaN	NaN
		0.675349				NaN	NaN				NaN	NaN
		0.25314				NaN	NaN				NaN	NaN
		1.20811				NaN	NaN				NaN	NaN
		0.0498193				NaN	NaN				NaN	NaN
		-0.184617				NaN	NaN				NaN	NaN
		-1.0567				NaN	NaN				NaN	NaN
		0.894745				NaN	NaN				NaN	NaN
		0.797248				NaN	NaN				NaN	NaN
		0.232084				NaN	NaN				NaN	NaN
		0.824429				NaN	NaN				NaN	NaN
		0.681474				NaN	NaN				NaN	NaN
		-0.198674				NaN	NaN				NaN	NaN
		-0.414866				NaN	NaN				NaN	NaN
		-1.07787				NaN	NaN				NaN	NaN
€	Elapsed θ0 values from dataset used for Figure 6E, normalized to avg θ0 at gav = 0 rad
strep	gav	feces	d. col lum	d. col muc	p. col lum	p. col muc	cecum	ileum	DSS	gav	feces	d. col lum	d. col muc	p. col lum	p. col muc	cecum	ileum
	-0.177527	3.39145	5.29135	10.9001	10.159	14.9806	24.689	26.594		-0.177527	3.32727	11.2529	11.9743	17.0331	22.9185	27.9914	29.2524
	0.121129	4.20498	5.61686	13.958	10.7089	16.9369	23.4668	27.51		0.121129	3.36177	6.28578	10.5503	12.8862	19.8046	28.6356	31.3905
	0.106504	5.56355	5.6116	12.2143	12.3998	17.8281	26.5189	21.8396		0.106504	2.92307	9.91816	10.5684	17.0098	19.7151	27.8898	33.1581
	0.516665	5.51552	5.64107	13.5056	11.5053	17.8422	23.7605	23.7801		0.516665	4.86237	9.20816	11.3324	17.6454	22.0137	26.446	31.6512
	-0.157211	3.6996	3.93195	11.204	11.3513	16.9257	23.3755	21.8505		-0.157211	3.48753	8.9521	8.89969	16.1721	21.4165	28.5443	28.7007
	0.735005	4.26678	6.9296	11.0947	10.7381	18.525	24.5185	24.987		0.735005	3.54515	7.90263	9.84751	15.1399	23.6874	28.2546	30.5449
	0.132124	4.30222	6.20537	10.7914	11.2013	18.7944	23.3981	24.268		0.132124	4.13088	10.5808	9.18623	13.167	22.0336	31.0265	31.566
	0.38644	6.98623	5.68145	10.8967	11.4685	18.8876	21.8754	24.3013		0.38644	3.32139	8.95341	9.63356	18.3003	20.6653	27.4009	30.1283
	0.862048	4.2643	7.3914	11.7766	12.8905	18.3957	22.9784	26.3187		0.862048	3.17328	9.59239	9.87943	15.5589	23.189	27.2872	33.0579
	-1.06093	5.18057	5.49	11.6671	11.4649	18.3698	23.9992	27.3701		-1.06093	2.40965	6.95275	8.92652	16.0043	21.7362	29.0767	31.3789
	-0.911295	5.86949	5.88286	11.6201	11.7443	17.8283	24.0064	25.6415		-0.911295	2.92326	6.31306	9.38422	15.5826	22.5316	28.0823	28.8526
	1.39589	3.58527	2.90423	14.1283	11.3751	18.2686	21.7829	22.5622		1.39589	3.39202	9.55676	11.3823	17.3855	23.1475	29.8334	29.7971
	0.20579	5.14187	4.67507	10.4708	11.4615	15.266	25.0236	24.3421		0.20579	3.30835	6.83785	10.085	15.2359	19.2268	27.0606	30.4878
	-0.0751254	4.22539	6.10603	11.8602	10.0004	15.7154	26.3245	27.0526		-0.0751254	3.66754	9.75431	9.70209	17.9668	21.6699	28.3237	30.2033
	-0.0709695	2.03753	6.56664	11.1013	12.6099	18.0344	22.7243	24.1508		-0.0709695	1.12801	11.6961	8.91692	15.5183	21.4575	27.1831	31.6273
	-1.2776	3.55021	3.90498	11.9142	11.4425	17.9707	22.8261	24.5924		-1.2776	2.73759	9.39611	9.10898	17.7909	21.8839	27.4733	29.9382
	-0.624356	4.91652	6.55243	12.9481	14.0306	18.0687	23.0175	24.1686		-0.624356	1.55696	11.5103	10.4943	15.6258	23.0136	26.1193	28.6856
	0.255605	4.76788	8.49147	10.188	11.078	18.3456	22.6335	27.0362		0.255605	3.18323	9.27531	10.8564	16.8421	23.573	25.1948	30.4307
	-0.356125	3.70947	6.37807	10.9035	9.98957	17.8341	23.7422	24.1371		-0.356125	4.48576	9.58214	9.10112	15.7903	20.9805	25.0859	27.9874
	0.504843	4.45279	7.44363	14.1243	11.1953	17.7763	23.0173	27.4764		0.504843	2.89468	9.77547	9.28419	15.4362	21.4811	31.1515	30.0728
	-0.122894	3.42755	6.3947	11.6399	13.7123	17.582	23.1198	21.6176		-0.122894	2.47743	9.62193	11.2053	16.9006	21.4309	28.0718	27.9551
	0.598705	4.23044	3.14099	10.6495	12.0347	18.1748	22.1173	22.7001		0.598705	2.31651	8.88625	9.09915	15.3451	21.4604	27.5064	31.4406
	-0.0414054	6.34833	6.11155	11.8712	12.1275	15.8125	24.666	25.7754		-0.0414054	3.04788	9.35749	12.676	18.2854	21.5236	28.022	31.7018
	0.590127	3.77231	4.24447	11.9315	13.7959	18.5117	22.5647	21.4821		0.590127	3.50555	8.56547	9.24174	15.9467	22.2678	27.6417	30.4385
	-0.690563	5.4334	4.90807	11.5027	8.51476	17.9572	23.7796	23.1022		-0.690563	4.38971	8.82691	9.48632	15.5428	21.4827	29.0321	32.4201
	-0.442351	3.72677	6.84976	11.5785	14.0487	18.1781	21.7547	24.1422		-0.442351	3.42818	10.0242	9.67239	17.1545	21.8701	27.4747	29.3083
	-0.0300476	6.7106	6.50987	11.1502	11.4734	20.0934	23.9167	25.7485		-0.0300476	3.53878	9.25347	9.3803	13.6701	24.1377	27.838	30.6917
	0.367937	7.69458	5.90124	12.233	10.387	20.2181	20.9914	25.4082		0.367937	2.19419	9.07879	9.87944	16.8284	23.9547	28.7803	29.3276
	0.0545175	4.73582	4.81819	10.4504	11.2563	17.9544	23.8902	23.1695		0.0545175	2.73002	7.64257	9.40268	14.6797	24.9464	29.38	27.8774
	-1.02572	4.22405	5.17427	12.5762	14.1364	17.9187	23.9942	22.5116		-1.02572	4.45557	11.1607	10.0565	15.0828	21.7517	28.0358	32.0435
	0.343499	4.37835	5.3795	10.1027	11.3175	17.2435	23.9288	24.1831		0.343499	1.01605	8.38618	9.0227	15.6668	21.1146	28.5544	33.5611
	-0.0577173	4.84092	5.31945	9.19992	10.974	17.0356	22.1412	23.9851		-0.0577173	2.4754	10.5752	9.50714	15.3157	21.4174	28.2196	30.5952
	0.00844723	5.42074	5.62918	10.7364	13.9238	17.2144	21.2094	23.9651		0.00844723	4.55742	8.87456	9.61793	15.1605	21.8164	29.9317	32.1091
	0.479123	4.8827	4.76684	9.5052	11.2121	15.7539	23.211	25.3915		0.479123	2.61224	8.95735	8.42106	15.7872	21.9765	27.404	31.2282
	-0.411237	5.13033	4.45973	10.174	11.7318	18.4532	24.6238	26.8759		-0.411237	3.73768	9.32681	9.71632	16.0758	19.2532	30.228	29.3619
	0.17673	4.46483	4.91054	10.6363	11.429	18.1742	22.9034	22.3481		0.17673	2.89972	11.3977	10.0005	15.0718	21.5096	28.2371	32.4985
	0.698999	7.90765	4.31197	11.8322	12.8069	17.8606	24.2107	23.3252		0.698999	2.27713	9.26327	11.1881	15.6554	19.7124	28.1091	29.4365
	0.619945	2.92073	5.71741	12.5519	11.4341	17.4638	24.8489	23.2287		0.619945	2.80769	9.10961	9.00822	17.7996	22.6975	27.8989	30.6816
	0.0072782	4.2952	7.03854	12.5425	12.144	17.7612	23.602	24.3692		0.0072782	3.75996	9.59203	8.26326	13.0292	21.58	29.6646	30.3953
	-0.977805	6.07315	5.32236	10.2816	12.4933	18.4558	24.339	24.008		-0.977805	5.04272	8.93659	10.1841	15.5959	21.099	28.2743	28.3988
	-0.769014	4.72576	3.48796	9.97677	12.1324	16.3356	24.9105	25.0922		-0.769014	3.36883	8.84089	9.54251	15.5494	21.702	28.1607	30.0226
	0.38804	3.71541	4.96877	10.457	11.3791	16.2318	26.0885	24.4519		0.38804	2.89792	9.74706	8.95562	15.5394	23.0234	25.2976	28.043
	0.972068	4.15281	6.06425	12.6534	13.7363	19.4317	23.901	23.7909		0.972068	5.55021	9.18694	9.31811	14.4865	19.438	28.3603	31.0034
	-0.596522	5.96265	5.13635	12.1308	12.5216	17.7462	23.7787	26.4167		-0.596522	3.58778	6.45909	8.85351	16.0607	23.018	28.2358	30.1612
	0.65527	6.95173	5.32663	10.5503	11.5983	16.241	23.3867	25.4379		0.65527	3.10594	9.15033	8.76855	13.1029	21.4398	27.5764	31.8563
	-0.65311	4.16549	6.47291	14.5751	14.2709	16.8632	24.1294	24.4731		-0.65311	2.97998	10.5876	9.98393	15.3594	22.6111	28.2169	29.3838
	-2.03101	2.43679	4.33878	11.1186	12.8447	17.7545	24.9591	26.7455		-2.03101	3.33374	8.37271	7.06796	16.2243	21.6246	28.0641	28.5852
	0.696941	3.82912	5.07401	9.64428	8.78461	18.3363	24.0091	25.0845		0.696941	3.71622	12.0406	8.75607	13.187	23.082	28.2083	31.1274
	-1.68683	5.97529	4.63216	11.1026	13.5253	17.3441	23.3373	23.9782		-1.68683	3.39486	9.58244	11.0918	15.2292	22.2532	28.5834	29.1044
	-0.912361	5.77049	5.03928	13.8227	13.152	17.2866	24.9454	24.6973		-0.912361	2.56032	6.6645	7.8679	15.5354	22.0232	28.0109	31.0333
	-0.307688	5.11332	5.9815	12.7062	13.538	16.6686	22.8924	25.2822		-0.307688	2.81014	8.98693	9.172	13.2321	22.2803	28.4333	31.617
	0.426337	3.94227	5.04054	13.409	10.3692	17.6333	23.4177	25.0513		0.426337	2.40062	10.8776	10.2736	16.0409	22.8972	28.0733	31.1047
	0.265405	3.67356	6.52769	11.4709	11.8487	17.264	23.6591	24.7682		0.265405	1.22704	9.43179	9.26715	16.2256	22.378	26.9011	30.0936
	1.15068	2.95736	4.80668	9.88589	10.4886	17.0478	22.8913	24.4786		1.15068	2.85502	10.0927	9.1647	15.2508	25.0192	30.9927	30.8995
	0.381043	6.27587	5.6182	9.11973	12.532	17.3632	23.7299	26.9676		0.381043	3.32776	8.3334	11.8204	16.3409	22.5557	30.7887	32.013
	-0.619124	3.92532	4.358	10.1573	12.7255	19.3216	25.159	24.2406		-0.619124	2.82776	9.70278	9.05499	15.341	21.4094	25.7957	30.4639
	-0.0624979	4.51838	3.51508	11.7048	9.05599	16.8609	23.9793	23.8523		-0.0624979	4.06684	11.6676	8.68141	12.7117	23.3482	28.6715	31.7793
	-1.36196	5.71412	4.66012	10.0858	11.8963	17.7673	22.4547	23.625		-1.36196	2.93444	8.95993	8.84407	18.103	22.6639	28.1392	30.1232
	0.258729	4.8381	7.70251	10.2584	11.1725	18.4074	26.3541	22.9798		0.258729	3.59111	9.59526	11.0379	16.8626	21.7744	28.3	31.2402
	2.05242	4.39812	5.97704	10.3743	11.2112	20.6848	23.7697	25.1341		2.05242	2.85478	9.8233	11.8811	15.9905	23.3505	25.6273	30.5372
	-1.06778	4.86089	5.50586	14.1152	11.3945	16.2189	22.877	25.0388		-1.06778	3.39591	10.5001	9.599	17.1824	22.4605	26.9435	30.8346
	-1.58879	5.38064	7.70621	11.0312	10.1532	17.5768	22.7708	24.7357		-1.58879	2.79267	6.4204	9.63895	13.1433	23.0131	27.9088	29.7051
	0.131904	3.75834	4.68871	12.102	12.541	16.9599	24.1355	25.0567		0.131904	2.29701	9.32159	10.269	14.3666	21.6341	28.537	30.6286
	-0.405031	5.02207	5.30183	11.8138	10.4141	16.5905	24.2289	24.2217		-0.405031	2.8783	9.1472	9.21994	14.1993	21.8815	26.285	27.4781
	-1.51355	2.93146	3.35408	11.4862	12.2817	16.4288	23.4528	23.6271		-1.51355	2.75803	8.97742	9.48412	14.7466	21.9691	27.5573	32.763
	-0.600073	1.88212	6.74989	11.0699	10.6954	17.2554	23.8825	25.3968		-0.600073	2.8144	8.97962	10.2938	15.3698	21.5756	28.4836	27.7329
	-1.36177	5.26617	2.85431	11.1577	11.199	17.3131	25.7121	26.0584		-1.36177	2.93834	NaN	9.38856	12.8571	23.6646	26.0308	33.474
	-0.0670009	4.94127	3.83776	12.5725	12.0647	17.2148	22.6893	23.0508		-0.0670009	5.06016	NaN	9.94764	14.9537	21.4956	30.1937	27.9774
	-1.32475	6.17603	5.29274	11.5814	12.7281	19.3481	21.8806	24.1795		-1.32475	2.70322	NaN	9.60943	15.8808	23.4752	30.2622	30.9708
	0.317221	5.87165	6.35991	11.6586	11.1703	18.2957	23.8614	24.2881		0.317221	3.03833	NaN	NaN	14.3052	22.1976	28.3375	28.7146
	-0.490513	4.94143	7.45082	12.1407	11.7268	17.7477	22.0557	22.0844		-0.490513	2.97612	NaN	NaN	15.8956	23.2696	28.1824	28.7578
	-0.105668	5.49605	6.20281	12.1554	10.6403	18.3439	21.7921	25.5593		-0.105668	3.15961	NaN	NaN	15.3446	20.9086	26.8297	30.5963
	-0.544817	5.20295	6.11918	11.8002	8.92692	18.8152	22.9131	24.1776		-0.544817	3.23511	NaN	NaN	15.9429	22.5011	NaN	31.7474
	-1.11398	5.085	4.7049	11.661	8.90424	18.2011	24.8277	22.4679		-1.11398	1.69137	NaN	NaN	18.1202	19.2747	NaN	33.586
	-0.89325	5.1736	4.82139	11.5888	13.5653	16.8311	26.7265	26.0668		-0.89325	2.91499	NaN	NaN	16.4948	22.3413	NaN	30.4078
	-1.17193	4.93349	6.14563	11.2572	9.64651	16.9173	22.6348	26.0208		-1.17193	5.23027	NaN	NaN	16.8957	21.6528	NaN	29.4523
	-0.566051	4.56021	4.56612	12.3203	11.2867	18.4009	24.0481	24.2286		-0.566051	2.56022	NaN	NaN	14.4558	21.8643	NaN	30.4753
	-0.309565	3.05966	8.08949	10.3858	9.85965	17.9763	22.7439	25.7725		-0.309565	3.68548	NaN	NaN	15.2671	21.636	NaN	33.1468
	-1.05402	4.34694	2.41741	13.1436	8.66381	15.9309	24.3855	24.6275		-1.05402	2.33161	NaN	NaN	15.0181	21.8046	NaN	29.9553
	0.00393987	4.64977	5.33331	13.4801	10.4298	15.534	22.7198	25.8948		0.00393987	3.37014	NaN	NaN	15.1563	20.6618	NaN	29.7438
	-0.40886	5.00175	5.52471	10.9781	10.9774	18.8829	23.9675	23.5805		-0.40886	3.42464	NaN	NaN	16.338	21.7126	NaN	29.4168
	-0.562114	5.12861	6.03102	12.2621	10.2039	17.8713	24.9771	23.5856		-0.562114	4.61467	NaN	NaN	16.9751	24.8407	NaN	30.4751
	0.475209	4.70421	5.51311	11.1103	10.2189	18.7213	23.9223	27.3502		0.475209	3.6048	NaN	NaN	18.3079	20.6697	NaN	31.1066
	-0.83972	4.80449	5.77747	10.5089	11.717	18.2109	24.0134	24.3032		-0.83972	4.18662	NaN	NaN	18.65	19.7875	NaN	30.8782
	1.16419	3.99657	4.84572	10.5997	10.8375	18.5501	22.0199	25.2389		1.16419	NaN	NaN	NaN	15.7877	21.6834	NaN	31.668
	-0.125498	4.58605	5.79823	10.6624	10.1487	18.9601	24.4059	24.234		-0.125498	NaN	NaN	NaN	NaN	21.0215	NaN	30.9357
	0.269568	6.87906	4.23741	11.8146	12.7528	18.5443	23.9649	26.4666		0.269568	NaN	NaN	NaN	NaN	21.6799	NaN	29.5649
	1.60982	3.89317	4.88238	12.521	12.4098	17.6097	24.0418	25.6385		1.60982	NaN	NaN	NaN	NaN	19.5331	NaN	31.5669
	0.362425	5.25935	5.23978	10.8098	12.3426	19.0441	23.6634	24.1109		0.362425	NaN	NaN	NaN	NaN	21.4469	NaN	29.2467
	-0.564656	5.14134	6.16893	10.1591	11.2311	18.0761	23.3028	25.6569		-0.564656	NaN	NaN	NaN	NaN	22.8853	NaN	30.8068
	-0.150532	4.53987	6.37355	12.8706	11.9194	17.8631	23.5992	23.3942		-0.150532	NaN	NaN	NaN	NaN	21.2706	NaN	27.5136
	-0.210527	5.44923	3.16744	10.3509	12.2528	17.7171	23.3923	23.3053		-0.210527	NaN	NaN	NaN	NaN	19.1535	NaN	30.0612
	-0.0983515	3.40432	5.58362	13.0909	14.3492	18.2815	26.1316	23.8114		-0.0983515	NaN	NaN	NaN	NaN	20.7316	NaN	31.2527
	0.781052	2.90317	5.69685	10.9803	12.0965	18.1988	24.1474	23.6166		0.781052	NaN	NaN	NaN	NaN	24.1537	NaN	33.254
	-1.84683	5.75618	5.85413	8.4271	11.0791	18.6107	26.0839	NaN		-1.84683	NaN	NaN	NaN	NaN	22.7088	NaN	33.6487
	-0.157508	5.04984	5.67644	11.719	9.04719	18.4509	22.8909	NaN		-0.157508	NaN	NaN	NaN	NaN	19.2823	NaN	30.4034
	0.293304	6.46697	6.46629	11.4655	10.6887	17.1199	25.8706	NaN		0.293304	NaN	NaN	NaN	NaN	23.912	NaN	31.5811
	0.464727	4.51402	6.31116	11.8831	11.0601	17.7645	22.78	NaN		0.464727	NaN	NaN	NaN	NaN	21.7214	NaN	31.4511
	1.686	4.37819	6.32063	10.6775	10.1376	17.9429	25.2187	NaN		1.686	NaN	NaN	NaN	NaN	24.5138	NaN	28.7009
	0.775559	5.17738	4.9686	12.0913	12.9468	15.4273	26.4263	NaN		0.775559	NaN	NaN	NaN	NaN	21.8244	NaN	30.4978
	1.05768	4.49565	NaN	11.2373	NaN	17.8592	NaN	NaN		1.05768	NaN	NaN	NaN	NaN	21.7552	NaN	30.7082
	-0.264297	4.58652	NaN	11.8176	NaN	15.2221	NaN	NaN		-0.264297	NaN	NaN	NaN	NaN	21.7572	NaN	30.0287
	-0.660276	5.66228	NaN	13.5925	NaN	18.562	NaN	NaN		-0.660276	NaN	NaN	NaN	NaN	NaN	NaN	29.6798
	0.175597	5.94921	NaN	11.8474	NaN	14.7902	NaN	NaN		0.175597	NaN	NaN	NaN	NaN	NaN	NaN	33.005
	0.270615	4.97237	NaN	11.0571	NaN	17.5182	NaN	NaN		0.270615	NaN	NaN	NaN	NaN	NaN	NaN	30.8081
	1.25547	6.93983	NaN	11.437	NaN	17.0111	NaN	NaN		1.25547	NaN	NaN	NaN	NaN	NaN	NaN	31.3645
	-0.529528	5.23999	NaN	12.6888	NaN	16.3316	NaN	NaN		-0.529528	NaN	NaN	NaN	NaN	NaN	NaN	NaN
	0.667531	5.40285	NaN	12.8439	NaN	20.0559	NaN	NaN		0.667531	NaN	NaN	NaN	NaN	NaN	NaN	NaN
	0.516306	2.27361	NaN	NaN	NaN	17.3856	NaN	NaN		0.516306	NaN	NaN	NaN	NaN	NaN	NaN	NaN
	-0.587434	5.2083	NaN	NaN	NaN	18.5331	NaN	NaN		-0.587434	NaN	NaN	NaN	NaN	NaN	NaN	NaN
	0.723623	3.70788	NaN	NaN	NaN	18.6255	NaN	NaN		0.723623	NaN	NaN	NaN	NaN	NaN	NaN	NaN
	-0.812177	4.68559	NaN	NaN	NaN	17.2072	NaN	NaN		-0.812177	NaN	NaN	NaN	NaN	NaN	NaN	NaN
	0.406815	5.28178	NaN	NaN	NaN	15.8481	NaN	NaN		0.406815	NaN	NaN	NaN	NaN	NaN	NaN	NaN
	0.732928	4.60255	NaN	NaN	NaN	17.721	NaN	NaN		0.732928	NaN	NaN	NaN	NaN	NaN	NaN	NaN
	0.590128	4.84331	NaN	NaN	NaN	17.7669	NaN	NaN		0.590128	NaN	NaN	NaN	NaN	NaN	NaN	NaN
	0.688076	3.90888	NaN	NaN	NaN	18.7036	NaN	NaN		0.688076	NaN	NaN	NaN	NaN	NaN	NaN	NaN
	-0.0810923	6.53596	NaN	NaN	NaN	17.3823	NaN	NaN		-0.0810923	NaN	NaN	NaN	NaN	NaN	NaN	NaN
	-0.588029	4.82851	NaN	NaN	NaN	18.7833	NaN	NaN		-0.588029	NaN	NaN	NaN	NaN	NaN	NaN	NaN
	-0.520459	4.3848	NaN	NaN	NaN	NaN	NaN	NaN		-0.520459	NaN	NaN	NaN	NaN	NaN	NaN	NaN
	0.797268	6.04731	NaN	NaN	NaN	NaN	NaN	NaN		0.797268	NaN	NaN	NaN	NaN	NaN	NaN	NaN
	0.252002	5.61302	NaN	NaN	NaN	NaN	NaN	NaN		0.252002	NaN	NaN	NaN	NaN	NaN	NaN	NaN
	-0.616547	5.33936	NaN	NaN	NaN	NaN	NaN	NaN		-0.616547	NaN	NaN	NaN	NaN	NaN	NaN	NaN
	0.828488	4.77488	NaN	NaN	NaN	NaN	NaN	NaN		0.828488	NaN	NaN	NaN	NaN	NaN	NaN	NaN
	0.426008	4.35988	NaN	NaN	NaN	NaN	NaN	NaN		0.426008	NaN	NaN	NaN	NaN	NaN	NaN	NaN
	0.0706914	4.31709	NaN	NaN	NaN	NaN	NaN	NaN		0.0706914	NaN	NaN	NaN	NaN	NaN	NaN	NaN
	-1.43255	2.52183	NaN	NaN	NaN	NaN	NaN	NaN		-1.43255	NaN	NaN	NaN	NaN	NaN	NaN	NaN
	0.445369	5.28468	NaN	NaN	NaN	NaN	NaN	NaN		0.445369	NaN	NaN	NaN	NaN	NaN	NaN	NaN
	2.03111	4.17733	NaN	NaN	NaN	NaN	NaN	NaN		2.03111	NaN	NaN	NaN	NaN	NaN	NaN	NaN
	1.00496	5.23491	NaN	NaN	NaN	NaN	NaN	NaN		1.00496	NaN	NaN	NaN	NaN	NaN	NaN	NaN
	-0.0739965	5.2792	NaN	NaN	NaN	NaN	NaN	NaN		-0.0739965	NaN	NaN	NaN	NaN	NaN	NaN	NaN
	-0.218583	6.34483	NaN	NaN	NaN	NaN	NaN	NaN		-0.218583	NaN	NaN	NaN	NaN	NaN	NaN	NaN
	-0.656482	NaN	NaN	NaN	NaN	NaN	NaN	NaN		-0.656482	NaN	NaN	NaN	NaN	NaN	NaN	NaN
	-0.148431	NaN	NaN	NaN	NaN	NaN	NaN	NaN		-0.148431	NaN	NaN	NaN	NaN	NaN	NaN	NaN
	0.040342	NaN	NaN	NaN	NaN	NaN	NaN	NaN		0.040342	NaN	NaN	NaN	NaN	NaN	NaN	NaN
	-0.447895	NaN	NaN	NaN	NaN	NaN	NaN	NaN		-0.447895	NaN	NaN	NaN	NaN	NaN	NaN	NaN
	0.791708	NaN	NaN	NaN	NaN	NaN	NaN	NaN		0.791708	NaN	NaN	NaN	NaN	NaN	NaN	NaN
	-0.303027	NaN	NaN	NaN	NaN	NaN	NaN	NaN		-0.303027	NaN	NaN	NaN	NaN	NaN	NaN	NaN
	0.308512	NaN	NaN	NaN	NaN	NaN	NaN	NaN		0.308512	NaN	NaN	NaN	NaN	NaN	NaN	NaN
	0.68329	NaN	NaN	NaN	NaN	NaN	NaN	NaN		0.68329	NaN	NaN	NaN	NaN	NaN	NaN	NaN
	-0.125069	NaN	NaN	NaN	NaN	NaN	NaN	NaN		-0.125069	NaN	NaN	NaN	NaN	NaN	NaN	NaN
	-0.132937	NaN	NaN	NaN	NaN	NaN	NaN	NaN		-0.132937	NaN	NaN	NaN	NaN	NaN	NaN	NaN
	-0.161559	NaN	NaN	NaN	NaN	NaN	NaN	NaN		-0.161559	NaN	NaN	NaN	NaN	NaN	NaN	NaN
	0.00544598	NaN	NaN	NaN	NaN	NaN	NaN	NaN		0.00544598	NaN	NaN	NaN	NaN	NaN	NaN	NaN
	0.631263	NaN	NaN	NaN	NaN	NaN	NaN	NaN		0.631263	NaN	NaN	NaN	NaN	NaN	NaN	NaN
	1.10762	NaN	NaN	NaN	NaN	NaN	NaN	NaN		1.10762	NaN	NaN	NaN	NaN	NaN	NaN	NaN
	-0.258048	NaN	NaN	NaN	NaN	NaN	NaN	NaN		-0.258048	NaN	NaN	NaN	NaN	NaN	NaN	NaN
	0.168673	NaN	NaN	NaN	NaN	NaN	NaN	NaN		0.168673	NaN	NaN	NaN	NaN	NaN	NaN	NaN
	0.675349	NaN	NaN	NaN	NaN	NaN	NaN	NaN		0.675349	NaN	NaN	NaN	NaN	NaN	NaN	NaN
	0.25314	NaN	NaN	NaN	NaN	NaN	NaN	NaN		0.25314	NaN	NaN	NaN	NaN	NaN	NaN	NaN
	1.20811	NaN	NaN	NaN	NaN	NaN	NaN	NaN		1.20811	NaN	NaN	NaN	NaN	NaN	NaN	NaN
	0.0498193	NaN	NaN	NaN	NaN	NaN	NaN	NaN		0.0498193	NaN	NaN	NaN	NaN	NaN	NaN	NaN
	-0.184617	NaN	NaN	NaN	NaN	NaN	NaN	NaN		-0.184617	NaN	NaN	NaN	NaN	NaN	NaN	NaN
	-1.0567	NaN	NaN	NaN	NaN	NaN	NaN	NaN		-1.0567	NaN	NaN	NaN	NaN	NaN	NaN	NaN
	0.894745	NaN	NaN	NaN	NaN	NaN	NaN	NaN		0.894745	NaN	NaN	NaN	NaN	NaN	NaN	NaN
	0.797248	NaN	NaN	NaN	NaN	NaN	NaN	NaN		0.797248	NaN	NaN	NaN	NaN	NaN	NaN	NaN
	0.232084	NaN	NaN	NaN	NaN	NaN	NaN	NaN		0.232084	NaN	NaN	NaN	NaN	NaN	NaN	NaN
	0.824429	NaN	NaN	NaN	NaN	NaN	NaN	NaN		0.824429	NaN	NaN	NaN	NaN	NaN	NaN	NaN
	0.681474	NaN	NaN	NaN	NaN	NaN	NaN	NaN		0.681474	NaN	NaN	NaN	NaN	NaN	NaN	NaN
	-0.198674	NaN	NaN	NaN	NaN	NaN	NaN	NaN		-0.198674	NaN	NaN	NaN	NaN	NaN	NaN	NaN
	-0.414866	NaN	NaN	NaN	NaN	NaN	NaN	NaN		-0.414866	NaN	NaN	NaN	NaN	NaN	NaN	NaN
	-1.07787	NaN	NaN	NaN	NaN	NaN	NaN	NaN		-1.07787	NaN	NaN	NaN	NaN	NaN	NaN	NaN

## Sheet: Supplementary Figure 5
Source Data for Supplementary Figure 5
(A-E)	Elapsed θ0 values from dataset used for Supp. Figure 5A-E, normalized to avg θ0 at gav = 0 rad
	gavage	PAS715 4	6h	11h	18h	24.5h	PAS715 5	6h	11h	18h	24.5h	PAS715 6	6h	11h	18h	24.5h
	0.133496		6.4727	6.72019	6.39027	8.18719		4.62784	3.92428	9.34742	7.516		4.25921	6.92446	6.38789	9.40435
	0.0541326		4.49122	6.82004	9.28206	8.94361		6.78033	7.84365	7.46702	9.42606		3.25704	7.74973	8.16606	8.70097
	0.164832		3.229	6.93137	7.51379	7.89293		6.73511	4.256	9.5454	8.92459		3.62557	3.32352	5.91643	6.89279
	-0.622878		3.28202	6.78234	7.0283	8.41956		4.34264	6.4093	7.75465	9.01036		4.23101	6.00037	8.57202	6.56783
	0.0941164		3.50907	6.48164	8.39072	7.31892		5.45204	5.72702	7.92794	8.56702		2.43826	6.01149	6.41408	9.20986
	0.00822566		5.28254	7.54633	8.18058	6.45604		4.35564	6.01824	9.33216	8.40078		3.05001	5.18951	10.288	8.30052
	-1.29908		5.94779	7.82744	10.5476	9.03422		4.40426	5.26524	7.11067	8.59668		3.136	6.23629	9.41278	7.37678
	-0.230478		4.68337	5.96782	6.896	8.91886		5.70548	6.88315	6.02619	8.93505		3.23084	6.4474	10.2856	7.85808
	0.448574		4.07637	5.78564	8.87746	9.10369		3.21744	8.39906	5.82047	9.13635		3.13629	3.25503	7.22577	9.0125
	-0.500292		4.47195	5.61916	7.65373	11.1063		4.95408	6.73952	8.48801	9.50626		6.77374	7.47935	8.53639	11.3358
	0.316085		6.43888	6.25512	6.33991	8.91801		6.19094	5.97773	8.32185	9.39901		5.62353	8.70474	9.06296	9.06701
	0.0186329		5.65867	7.30427	8.37036	9.17813		5.8199	6.96797	11.3129	7.6522		4.46486	4.86664	9.16342	9.28977
	0.369959		4.32584	5.70377	7.08703	8.2261		5.19596	5.67579	8.56833	8.23934		4.19541	5.90565	6.84362	9.44059
	0.342339		4.77613	7.63218	8.52474	8.86413		2.89604	7.38944	7.45911	6.63001		3.48882	8.11186	8.43465	8.67312
	-0.333515		5.54592	7.15667	7.56242	8.6908		4.25802	9.0167	6.70376	8.34357		3.99772	3.17525	9.44866	7.36549
	0.540013		3.21688	6.08404	8.02884	7.09606		2.508	7.41593	10.783	8.61865		3.21771	6.15302	8.98163	7.12523
	-0.0983853		7.12977	7.07657	6.0545	6.97056		2.78178	6.6958	9.69258	8.93196		2.75564	4.54887	6.46993	9.14861
	-0.0238264		2.74139	5.17186	8.19562	9.56249		4.03817	6.78714	8.04776	8.27716		3.09147	6.35385	7.78331	8.47476
	0.715075		5.56269	6.79605	6.67648	8.36649		3.31571	6.49344	8.76964	9.49367		2.60411	8.54932	5.59777	9.04002
	1.00402		4.38224	8.12424	6.06677	9.5449		4.06617	6.42216	6.60247	9.29938		6.51117	6.55494	5.85074	9.59651
	0.788334		3.36494	4.22517	8.39544	9.87495		5.55108	5.32397	7.27799	8.2868		4.33368	5.22484	5.70996	7.84076
	0.362434		5.4106	5.55399	9.19886	7.08481		5.61524	7.11433	9.26994	7.72434		4.36953	9.3173	10.6769	5.9979
	-0.579446		5.76434	5.66785	8.945	7.9204		4.31572	4.57331	8.73155	9.79131		5.02387	6.32095	6.73866	5.79784
	0.851189		6.54282	5.2113	8.06075	6.36275		3.44018	5.26469	8.90412	9.29388		6.38007	6.75923	8.47133	8.77846
	0.232174		4.50483	6.08121	7.4803	8.88831		3.90115	6.90533	8.55064	9.9159		4.41058	7.22812	8.12152	5.93141
	-0.119516		3.20718	4.87379	8.81191	7.86918		2.85532	6.9621	7.71685	8.23306		3.91422	5.39325	8.67109	9.14376
	-0.195722		4.56215	6.17096	8.25217	8.25995		4.49277	6.8521	8.37754	6.99983		3.25208	3.29528	9.8877	8.77174
	-0.390014		3.51553	5.98032	8.52295	8.19992		2.9521	8.94159	8.3348	9.49472		2.82495	5.76854	6.76482	7.49235
	0.432109		5.12448	5.39057	7.36359	7.82535		3.27503	7.58173	8.13606	8.41626		3.92164	5.51737	8.77484	9.68051
	-0.215677		3.37937	8.17256	6.4006	10.498		3.4691	4.38795	9.09962	8.0919		3.35014	6.40743	10.3577	7.4981
	-0.469036		3.57457	5.96911	6.43618	8.80252		1.89099	7.04976	5.86885	7.9871		3.06132	6.20118	8.4879	7.99481
	-0.217068		3.29167	6.14241	7.41507	8.77994		3.61995	7.79157	8.86161	10.4215		3.64428	5.36399	9.71361	9.03809
	-0.339002		5.38275	5.53844	6.0244	8.95845		6.668	7.38067	8.76425	9.55934		5.34408	8.64119	9.04819	8.57706
	-0.210648		5.90315	4.68279	6.88982	8.50834		6.86072	7.67049	8.69297	9.9972		4.06914	8.67506	5.68126	7.85253
	-0.151666		3.88663	6.35107	8.07338	8.01658		3.08904	8.08712	7.19269	10.2383		5.34723	5.11579	9.64491	9.12628
	-0.37104		4.88991	7.09405	6.89918	9.22889		5.23005	7.42867	8.01359	9.16386		4.28288	6.08925	10.5904	8.35918
	0.0770591		3.42065	7.3206	6.67812	8.85302		5.31026	6.96718	10.7436	9.72705		4.20632	4.20656	6.45647	8.2934
	-0.491108		5.21741	6.61805	8.3582	8.9384		3.79993	8.29667	9.70668	9.38684		3.43302	5.72163	8.94718	8.15006
	-0.0284689		4.85026	7.02316	6.17318	9.77826		5.20307	9.34652	9.97514	9.17107		3.48906	9.0654	8.15954	11.2135
	0.0460328		6.64846	7.57132	6.43702	9.38681		5.94293	7.89354	7.45664	8.56719		3.38726	6.32872	8.4463	8.68988
	-0.148744		3.36068	7.94378	8.22913	8.31867		3.47275	8.62909	8.88739	8.45717		3.82288	8.30961	9.53852	9.7274
	0.841951		4.70315	5.68106	6.15362	9.03112		3.72236	7.09932	8.73056	7.48447		4.15205	6.83107	8.07944	6.93435
	-0.702246		7.4243	7.77582	6.03066	9.51137		5.61532	5.88161	7.19739	8.98076		6.49755	3.12257	10.6175	8.74453
	-0.774604		5.54785	5.45491	8.2255	8.40808		5.18095	7.02493	8.34487	6.43631		4.33537	3.35846	7.65065	8.30284
	-0.0374333		3.54136	8.54122	6.28051	9.62518		6.05312	8.33276	6.27194	8.60285		2.97062	8.28624	9.40079	10.1073
	0.395698		4.92994	8.19905	8.90634	9.25578		7.15533	8.5594	11.4248	8.75476		3.17883	5.56146	6.96007	8.93099
	0.270289		3.7042	8.16389	7.22034	8.74906		6.04625	7.69312	6.97656	8.57143		3.10008	4.78722	9.82255	8.78466
			3.8828	7.45637	9.12396	7.97377		4.0515	7.63334	7.25607	8.26048		6.67565	7.7609	8.09864	9.45244
			7.88015	4.20271	8.47178	8.13173		5.97456	6.1309	7.20626	8.90006		3.88828	6.12377	6.65057	8.59983
			4.10059	7.96565	5.93393	7.36797		7.16445	7.05702	9.95306	8.9515		3.55614	8.80202	9.23655	9.68843
			3.61457	6.1087	9.19086	8.89143		3.68568	5.83531	6.54432	9.53119		3.81782	7.26676	7.65888	8.60603
			5.63056	4.73381	8.01133	8.58581		5.59291	8.14819	8.56664	12.0725		3.46915	6.2147	7.04117	8.15595
			3.28939	7.85173	7.54364	8.70554		4.55858	4.35923	6.39238	8.56858		3.75247	3.34984	8.86696	8.0099
			5.68925	6.96484	8.42266	8.54964		5.70961	9.50317	8.74769	10.043		3.06386	7.31641	9.41699	9.41395
			4.8488	5.49466	4.91863	5.5417		4.94765	7.05717	8.5218	9.48858		3.06599	5.67693	7.01046	9.40421
			5.84047	4.97141	6.4836	7.81808		4.12522	7.87163	10.0511	9.95535		3.70867	6.00364	9.04813	8.99179
			4.52425	5.87261	8.30631	8.173		4.78386	8.98861	9.07422	6.86587		5.45192	5.2492	8.71763	9.75674
			4.94107	6.04219	7.17387	5.98689		2.80013	7.24294	9.05361	9.28303		3.8715	8.27381	9.07034	9.05231
			5.14267	4.98604	8.34693	8.1804		3.75733	7.86801	9.04693	9.69397		3.52075	8.82945	6.32132	9.22679
			2.1348	6.69188	5.56678	8.79997		5.1924	6.77134	9.03955	9.3618		4.4618	8.91716	10.2214	8.52542
			5.31089	6.92236	7.65982	6.98097		4.04485	6.39974	9.33655	9.23133		5.00115	6.53954	7.4993	7.3097
			6.90999	7.12031	8.26609	7.5451		2.86242	5.76491	10.9536	9.8618		4.29506	6.07775	7.7988	9.90568
			3.96676	5.43652	7.98203	7.20892		5.07505	6.09154	7.89588	8.88333		3.32353	8.48609	7.93557	8.27298
			4.82124	5.22063	8.63513	10.3576		4.35322	8.6796	8.27142	9.00531		4.29223	7.33879	10.5429	8.71576
			3.0811	5.52177	8.1042	8.48479		5.43076	7.94051	8.24638	9.76184		3.71216	5.85156	8.36466	9.30413
			4.99785	4.24374	8.91443	8.71655		4.93752	9.15972	8.24254	9.90363		6.46124	5.78263	7.6397	9.4385
			3.91864	5.93486	9.49142	7.77525		4.9219	5.97651	7.82352	9.885		4.79046	9.11844	7.60669	8.99073
			4.44521	6.34948	7.42765	7.74492		4.06975	9.15853	8.8293	NaN		4.45382	6.855	8.94335	8.02208
			6.09798	4.08772	9.17083	7.44858		6.73696	6.5109	8.53092	NaN		NaN	5.99998	6.02615	9.51794
			5.69634	7.76924	7.03201	7.9969		4.6198	9.04841	5.69624	NaN		NaN	6.36983	9.89099	5.8938
			5.3671	8.01471	6.71148	9.46542		6.69636	8.19295	9.43784	NaN		NaN	6.16473	8.89253	8.82619
			6.02791	7.95066	7.27252	8.42697		6.62047	7.79014	9.13521	NaN		NaN	5.74804	9.60344	6.57026
			5.02579	5.71595	8.73554	8.22487		4.54374	4.10212	10.3475	NaN		NaN	8.25363	9.28538	8.94785
			3.28869	8.46381	8.33823	9.497		3.83207	8.37898	8.3797	NaN		NaN	7.44515	7.76217	11.5709
			4.01519	8.97461	7.4236	9.55782		3.46826	6.56068	7.68926	NaN		NaN	8.79414	8.78403	9.338
			3.80901	6.60324	7.49263	9.20698		3.85773	5.91214	7.334	NaN		NaN	3.71733	9.52419	9.43743
			5.33698	4.73128	7.32129	8.02712		3.01801	7.62897	9.13473	NaN		NaN	4.80929	5.50228	9.69537
			4.51225	8.5283	6.7072	9.71606		5.94248	8.57535	8.41697	NaN		NaN	8.10245	8.10801	9.79997
			4.02014	7.6475	7.34419	8.967		3.03248	5.73286	6.34959	NaN		NaN	4.40823	9.55183	9.34648
			5.49735	5.27803	7.90512	8.18445		6.56243	6.08271	7.99132	NaN		NaN	4.7878	9.16119	9.16338
			3.99801	8.1509	6.75375	9.52549		4.22923	8.67605	8.90738	NaN		NaN	6.68038	8.09387	6.71422
			3.97186	8.51911	8.66422	8.24743		5.95868	6.87743	7.03572	NaN		NaN	5.29372	NaN	11.1606
			6.40092	6.51504	8.66524	7.51699		5.81889	6.38329	NaN	NaN		NaN	6.0904	NaN	8.72942
			4.82278	8.00569	7.55185	6.26794		4.68474	7.06227	NaN	NaN		NaN	7.36701	NaN	7.42504
			5.82531	5.83225	6.87766	8.57051		5.29275	6.79347	NaN	NaN		NaN	6.00226	NaN	8.3209
			4.92032	6.19647	5.2803	6.19599		5.33524	7.7162	NaN	NaN		NaN	3.10637	NaN	10.1872
			5.11918	5.80689	5.9852	8.67079		4.53155	6.12058	NaN	NaN		NaN	7.04494	NaN	9.32862
			6.7655	5.44423	7.13523	8.14498		4.61204	5.52646	NaN	NaN		NaN	7.38584	NaN	8.61415
			5.36382	5.07715	6.49199	8.56778		4.16832	6.02851	NaN	NaN		NaN	5.3643	NaN	10.2998
			5.0663	5.96274	8.93107	7.3114		4.11723	6.48796	NaN	NaN		NaN	5.73679	NaN	9.03725
			4.34159	5.12305	7.1714	8.4974		4.38006	7.04312	NaN	NaN		NaN	5.24482	NaN	9.46707
			5.40256	5.03299	8.69959	6.90888		5.04197	7.76363	NaN	NaN		NaN	4.08034	NaN	5.64067
			6.57437	8.16045	7.81781	8.44131		5.44986	7.22178	NaN	NaN		NaN	7.17354	NaN	9.28489
			4.07344	3.86322	6.56693	7.67613		5.74001	5.06651	NaN	NaN		NaN	4.23366	NaN	7.8883
			3.62613	5.00743	8.34876	8.07642		4.55452	5.99502	NaN	NaN		NaN	6.37491	NaN	6.46438
			5.38109	7.79306	6.44825	9.2045		3.60146	7.20795	NaN	NaN		NaN	4.41043	NaN	8.13251
			5.47742	7.37028	8.72174	7.62714		6.41119	5.55628	NaN	NaN		NaN	5.99037	NaN	7.79572
			3.36357	7.2132	7.46178	7.12425		5.87407	5.54225	NaN	NaN		NaN	3.78942	NaN	NaN
			5.84775	7.14177	7.15335	9.82701		5.15925	4.95922	NaN	NaN		NaN	6.843	NaN	NaN
			5.8899	7.39892	7.70366	8.63548		6.18926	5.38749	NaN	NaN		NaN	3.70734	NaN	NaN
			5.84627	4.29505	6.73974	8.78566		4.07338	5.49417	NaN	NaN		NaN	3.82444	NaN	NaN
			4.15682	5.96094	8.60604	7.54731		5.72759	7.99796	NaN	NaN		NaN	6.83073	NaN	NaN
			5.35909	5.83773	8.42167	7.82436		4.32378	4.32209	NaN	NaN		NaN	7.35535	NaN	NaN
			5.06744	6.42682	7.77586	9.42483		5.9788	6.9565	NaN	NaN		NaN	6.45528	NaN	NaN
			5.34447	7.60614	4.94509	8.64675		5.53073	8.99695	NaN	NaN		NaN	3.61679	NaN	NaN
			5.95871	6.79279	9.29603	9.73108		6.70051	5.70373	NaN	NaN		NaN	5.87449	NaN	NaN
			4.55918	7.98322	9.23992	7.82704		3.38461	7.55116	NaN	NaN		NaN	4.23229	NaN	NaN
			3.28878	4.75522	10.3962	8.82357		6.60081	9.78309	NaN	NaN		NaN	5.81825	NaN	NaN
			3.28593	5.87177	7.44432	6.94861		5.17141	9.13279	NaN	NaN		NaN	6.55266	NaN	NaN
			5.5744	6.25177	7.33812	8.58976		5.76961	6.4984	NaN	NaN		NaN	8.40251	NaN	NaN
			4.70513	4.08813	6.96122	NaN		4.10589	8.38162	NaN	NaN		NaN	6.22682	NaN	NaN
			4.44303	5.68612	7.21231	NaN		4.31044	6.28483	NaN	NaN		NaN	9.36652	NaN	NaN
			NaN	6.40485	7.05414	NaN		4.1419	6.02139	NaN	NaN
			NaN	5.36268	6.20222	NaN		4.94767	8.46442	NaN	NaN
			NaN	7.77452	8.44024	NaN		3.54113	8.76271	NaN	NaN
			NaN	4.89514	8.57605	NaN		4.04105	8.9034	NaN	NaN
			NaN	6.18731	8.90245	NaN		5.78795	5.53899	NaN	NaN
			NaN	4.93845	6.61685	NaN		5.29847	8.18299	NaN	NaN
			NaN	5.46199	5.78559	NaN		6.02048	5.77378	NaN	NaN
			NaN	8.0327	7.98528	NaN		4.434	5.40503	NaN	NaN
			NaN	7.46635	8.12184	NaN		3.892	NaN	NaN	NaN
			NaN	6.96305	8.76574	NaN		7.12939	NaN	NaN	NaN
			NaN	8.5231	6.30391	NaN
			NaN	7.69055	6.16923	NaN
			NaN	8.27491	6.37324	NaN
			NaN	6.61406	6.57701	NaN
			NaN	5.36204	8.46214	NaN
			NaN	8.71178	8.17644	NaN
			NaN	5.4811	8.19144	NaN
			NaN	8.00084	7.28394	NaN
			NaN	6.56304	NaN	NaN
			NaN	5.88241	NaN	NaN
			NaN	8.68226	NaN	NaN
			NaN	5.66422	NaN	NaN
			NaN	8.45885	NaN	NaN
			NaN	4.57932	NaN	NaN
			NaN	5.48702	NaN	NaN
			NaN	6.50506	NaN	NaN
			NaN	4.66021	NaN	NaN
			NaN	7.46176	NaN	NaN
			NaN	5.27225	NaN	NaN
			NaN	7.12124	NaN	NaN
			NaN	6.40948	NaN	NaN
			NaN	5.55536	NaN	NaN
			NaN	6.76552	NaN	NaN
			NaN	6.58464	NaN	NaN
			NaN	5.18877	NaN	NaN
			NaN	8.17923	NaN	NaN
			NaN	9.54522	NaN	NaN
			NaN	4.65733	NaN	NaN
			NaN	4.25572	NaN	NaN
			NaN	6.9193	NaN	NaN
			NaN	6.8247	NaN	NaN
			NaN	8.52014	NaN	NaN
			NaN	6.0684	NaN	NaN
			NaN	7.64488	NaN	NaN
			NaN	8.80934	NaN	NaN
			NaN	8.47613	NaN	NaN
			NaN	8.13255	NaN	NaN
			NaN	5.49856	NaN	NaN
			NaN	5.41985	NaN	NaN
			NaN	8.18515	NaN	NaN
			NaN	7.25303	NaN	NaN
			NaN	6.83796	NaN	NaN
			NaN	4.75019	NaN	NaN
			NaN	4.77834	NaN	NaN
			NaN	8.03894	NaN	NaN
			NaN	6.79835	NaN	NaN
			NaN	8.85501	NaN	NaN
			NaN	7.18859	NaN	NaN
			NaN	5.21025	NaN	NaN
(F-J)	Elapsed θ0 values from dataset used for Supp. Figure 5F-J, normalized to avg θ0 at gav = 0 rad
	gavage	PAS716 1	5.75h	16.25h	20.5h	26.25h	PAS716 2	5.75h	16.25h	20.5h	26.25h	PAS716 3	5.75h	16.25h	20.5h	26.25h
	0.725579		2.05521	2.72485	4.63128	4.11852		2.40223	4.97878	6.14441	9.58798		2.95404	5.3836	7.67733	5.13177
	0.880932		1.80672	2.66875	6.32601	6.20741		2.44208	4.1243	5.75983	7.32902		1.74751	3.48271	6.92085	7.26907
	0.25624		2.39245	5.36113	5.47029	6.77072		2.43358	5.03748	4.09017	11.3033		1.11589	5.55935	5.52073	7.70058
	1.01512		1.61687	4.85793	4.96524	5.27852		2.2042	4.87014	6.53472	6.94907		3.16162	5.82821	5.10162	6.68275
	1.56018		2.61039	4.61265	5.72649	5.65015		3.13239	5.53755	6.599	9.67484		3.32603	5.34888	5.3513	7.28178
	-0.302394		4.24417	3.77266	5.25165	4.65498		3.39176	5.4294	4.67134	10.3343		0.823223	5.05283	5.81783	6.33435
	0.459248		3.73583	3.36057	2.79737	4.89936		2.88488	2.70663	4.13858	8.70868		2.82566	5.95257	5.06022	8.50948
	0.567078		4.12071	2.21973	4.41535	2.51074		2.82912	5.95735	4.16155	11.0328		1.57798	4.29259	6.23278	7.89093
	-0.0559615		3.70863	2.97526	6.19362	5.30943		3.35896	6.16651	6.23688	8.98243		0.979482	5.35093	5.97642	9.01863
	-0.308028		1.81672	3.25551	3.9783	5.54647		2.7029	5.45831	6.82213	8.54046		2.97567	4.73082	5.27332	4.31339
	-0.097137		1.65291	3.74341	4.69098	2.70621		2.36801	4.65293	6.19539	7.48071		2.98281	4.77932	6.17454	6.85266
	0.140655		2.15801	4.35902	4.61948	5.30456		2.91591	4.09265	4.08862	9.73432		0.615949	6.78777	5.2134	4.82123
	-0.185176		1.43216	2.98767	5.00864	4.5817		3.95779	5.48692	5.79538	11.3011		2.39115	5.72784	3.25511	6.87344
	0.168973		2.44361	5.40052	2.2837	2.84478		3.10798	4.89092	6.17276	8.09717		2.11209	4.68138	5.39756	10.003
	-0.213614		4.09664	3.56201	4.06602	4.39159		3.09462	5.44761	6.27024	9.5157		1.20314	5.55759	3.18061	9.06276
	-0.198856		1.82669	3.85738	3.70354	3.47267		3.51593	5.48599	4.82418	9.04692		1.65673	5.7543	5.02809	7.52246
	-0.703931		3.5334	2.81881	4.77049	4.03709		3.47868	5.50393	6.53366	9.40005		2.29846	5.91546	5.76527	9.4613
	-0.187275		4.00789	4.59599	5.28397	4.43648		2.89652	3.43487	6.45521	10.6558		3.18447	5.09023	6.81133	6.17921
	0.848091		3.59226	2.5618	5.38711	4.38882		2.28104	4.70826	6.21566	11.2317		1.11153	4.54516	5.76886	4.80226
	2.71252		2.77245	5.22111	4.40017	3.72777		2.13833	4.58946	5.89775	11.1803		1.40933	5.03487	5.40347	7.57094
	0.165632		2.72241	3.69645	3.77189	5.28516		2.5449	2.123	4.22241	7.38761		2.54211	2.80019	5.68962	4.93883
	0.191932		3.5193	1.72829	2.00726	4.56011		2.90256	3.95863	6.2948	10.331		1.45181	5.40936	6.06674	8.45718
	-0.121073		1.95525	4.6918	5.50412	3.57502		2.46305	4.09993	5.60414	7.96493		2.54652	4.94798	8.2112	7.05238
	-0.172889		1.49335	5.20697	5.43558	6.03959		2.80161	5.05162	6.18845	8.75639		2.98027	3.36884	5.24916	9.77709
	-0.0647847		2.06638	4.83492	5.17916	6.35798		4.25227	2.96117	NaN	11.6992		2.6256	3.38814	5.2592	5.74517
	-0.650681		4.44637	3.61878	4.27104	4.1319		3.33079	5.67546	NaN	9.70296		2.1451	5.41517	7.40531	4.27687
	1.61152		2.169	5.08133	4.25926	5.14359		2.87209	5.5749	NaN	8.89681		1.84731	5.88808	NaN	4.52193
	0.369015		3.2221	2.62583	6.2333	5.66783		3.20644	3.26738	NaN	11.1069		3.27428	5.55543	NaN	8.65294
	-1.03292		1.28628	5.65198	2.82871	4.6629		3.09997	6.44027	NaN	9.17358		2.09535	4.75632	NaN	4.67437
	0.0668634		2.5184	3.24979	4.62646	4.10069		2.54583	5.64093	NaN	8.8656		2.16701	5.23414	NaN	8.68395
	1.49615		3.42169	4.14041	5.76544	4.74826		2.83264	4.24751	NaN	11.9348		3.04971	5.62798	NaN	6.75328
	2.21081		2.02083	3.76137	3.48904	5.59078		3.53284	5.01941	NaN	8.45742		2.77523	5.23453	NaN	9.92383
	-0.933972		2.20037	2.94742	5.4092	1.9306		3.56568	4.88034	NaN	6.50013		1.30966	4.6632	NaN	9.07667
	0.417727		3.38251	4.84537	6.78144	NaN		3.17314	2.93294	NaN	6.53693		4.07197	2.97806	NaN	5.40147
	-0.431925		2.63188	4.69994	3.12801	NaN		3.56274	4.11302	NaN	11.1981		1.82928	5.30076	NaN	9.39232
	-0.0173553		2.45618	4.09638	5.2522	NaN		2.78852	5.32866	NaN	7.03143		2.55464	5.23527	NaN	7.08062
	0.150568		3.42213	2.88941	6.92373	NaN		3.50332	5.57455	NaN	10.9506		2.01655	6.69803	NaN	5.28966
	0.0100737		3.60959	3.05296	6.85153	NaN		1.69522	5.42528	NaN	11.2329		2.20524	5.23813	NaN	8.74105
	0.319755		2.75918	3.90026	5.55445	NaN		2.57686	4.81275	NaN	10.2753		2.28342	4.02043	NaN	7.90345
	-0.372197		3.38723	4.25279	5.90805	NaN		3.44138	5.99596	NaN	8.52735		1.11623	5.87743	NaN	6.56701
	-0.390142		3.17434	4.16282	5.12501	NaN		2.10239	4.86934	NaN	7.87096		3.02845	4.06152	NaN	6.9515
	-0.831322		2.39087	5.16038	3.87742	NaN		2.00086	4.48598	NaN	10.0169		2.21261	5.06602	NaN	6.15568
	-0.308496		2.8281	5.16906	5.46001	NaN		3.41387	4.3694	NaN	11.1501		2.33923	5.387	NaN	8.08065
	-0.0757699		3.4104	3.64606	NaN	NaN		3.04176	4.6223	NaN	7.98173		1.00191	5.0793	NaN	5.52822
	-0.247696		3.19781	6.3333	NaN	NaN		2.59142	5.27029	NaN	9.2419		1.26	4.78821	NaN	4.99407
	-0.383342		2.19794	4.77166	NaN	NaN		3.3758	4.26022	NaN	8.99999		1.26192	3.37314	NaN	7.92288
	0.383679		2.70236	6.17255	NaN	NaN		2.67706	6.55882	NaN	9.05904		2.90986	4.9065	NaN	8.41857
	-0.54406		3.08442	5.10029	NaN	NaN		2.96781	4.50009	NaN	10.6928		2.31649	5.19571	NaN	9.07327
	0.41039		3.20744	4.87391	NaN	NaN		3.14623	4.92941	NaN	7.93126		2.08705	5.27851	NaN	4.76156
	0.100809		3.77908	5.2437	NaN	NaN		3.25276	4.03742	NaN	11.1417		2.08115	5.06399	NaN	10.2631
	-0.168519		2.08786	3.7691	NaN	NaN		2.92404	5.70851	NaN	6.64723		1.727	4.37114	NaN	4.74858
	-0.715913		3.69387	3.38528	NaN	NaN		3.86929	4.6996	NaN	7.79757		2.02895	5.70321	NaN	8.64476
	-0.0634114		3.40106	3.87561	NaN	NaN		2.4897	4.672	NaN	12.4871		2.00331	5.18898	NaN	8.08798
	-0.00265811		3.1288	3.66412	NaN	NaN		2.27659	2.93616	NaN	11.8136		2.98328	5.14815	NaN	4.58953
	-0.649732		3.9778	2.95263	NaN	NaN		2.99085	3.1716	NaN	8.72503		3.85844	5.74428	NaN	7.87496
	-0.485221		1.42984	5.66876	NaN	NaN		3.30811	NaN	NaN	7.69562		2.37459	5.62411	NaN	8.3556
	-0.352287		2.67812	3.5848	NaN	NaN		3.0892	NaN	NaN	11.3321		1.9407	5.19355	NaN	7.20007
	-0.605946		2.55766	5.99811	NaN	NaN		3.42032	NaN	NaN	11.6382		2.73158	5.18943	NaN	4.62084
	-0.6457		3.21642	4.99656	NaN	NaN		3.12116	NaN	NaN	8.46422		1.14676	3.84132	NaN	4.79529
	0.33036		1.88857	3.46066	NaN	NaN		4.17781	NaN	NaN	10.9041		2.47847	3.00498	NaN	7.24126
	-0.449112		0.772481	2.98192	NaN	NaN		2.87642	NaN	NaN	9.80132		3.91098	4.72675	NaN	6.84655
	0.143105		1.76432	3.3495	NaN	NaN		3.39953	NaN	NaN	11.2021		1.74988	5.26617	NaN	6.95128
	-0.399258		3.06805	3.9781	NaN	NaN		2.60652	NaN	NaN	8.89806		2.49162	3.58886	NaN	4.86183
	-0.646074		2.35321	4.46462	NaN	NaN		3.1551	NaN	NaN	NaN		NaN	5.10399	NaN	9.23223
	-0.280319		1.69942	4.78777	NaN	NaN		3.95418	NaN	NaN	NaN		NaN	NaN	NaN	9.17388
	-0.507344		2.23987	3.38949	NaN	NaN		2.53711	NaN	NaN	NaN		NaN	NaN	NaN	5.033
	-0.164704		1.69104	4.78306	NaN	NaN		4.16891	NaN	NaN	NaN		NaN	NaN	NaN	4.48873
	-0.411737		3.32847	5.05847	NaN	NaN		3.27858	NaN	NaN	NaN		NaN	NaN	NaN	4.9556
	0.454617		2.49246	2.71995	NaN	NaN		2.73197	NaN	NaN	NaN		NaN	NaN	NaN	7.04233
	0.506831		2.68933	3.22896	NaN	NaN		1.99625	NaN	NaN	NaN		NaN	NaN	NaN	8.23494
	0.832702		3.07545	3.91515	NaN	NaN		2.38006	NaN	NaN	NaN		NaN	NaN	NaN	4.88055
	-0.406775		3.38547	1.0463	NaN	NaN		2.36055	NaN	NaN	NaN		NaN	NaN	NaN	9.338
	-0.201556		1.87043	4.82596	NaN	NaN		2.30195	NaN	NaN	NaN		NaN	NaN	NaN	5.06653
	-0.509132		1.91369	5.86015	NaN	NaN		2.77469	NaN	NaN	NaN		NaN	NaN	NaN	5.21135
	2.3136		2.25354	4.41484	NaN	NaN		3.37474	NaN	NaN	NaN		NaN	NaN	NaN	7.35032
	0.836458		4.35922	7.13349	NaN	NaN		2.59174	NaN	NaN	NaN		NaN	NaN	NaN	6.17898
	-0.430349		3.08888	3.3766	NaN	NaN		2.23369	NaN	NaN	NaN		NaN	NaN	NaN	9.48429
	-0.897402		0.957275	4.98371	NaN	NaN		4.15307	NaN	NaN	NaN		NaN	NaN	NaN	7.37882
	-0.212726		1.0351	7.04199	NaN	NaN		2.71002	NaN	NaN	NaN		NaN	NaN	NaN	10.1724
	0.261579		1.74253	4.62939	NaN	NaN		2.99832	NaN	NaN	NaN		NaN	NaN	NaN	7.41118
	-0.271522		1.42353	3.74268	NaN	NaN		2.17839	NaN	NaN	NaN
	-0.632287		1.87816	2.40119	NaN	NaN		2.92746	NaN	NaN	NaN
	-0.805022		2.46313	5.37391	NaN	NaN		2.38891	NaN	NaN	NaN
	-0.191329		3.17567	NaN	NaN	NaN		2.6302	NaN	NaN	NaN
	-0.729546		2.04037	NaN	NaN	NaN		3.12012	NaN	NaN	NaN
	-0.0994838		2.44438	NaN	NaN	NaN		3.23921	NaN	NaN	NaN
	-0.285593		2.35261	NaN	NaN	NaN		3.30654	NaN	NaN	NaN
	-0.283518		2.69871	NaN	NaN	NaN		2.96404	NaN	NaN	NaN
	-0.984792		2.70743	NaN	NaN	NaN		3.37502	NaN	NaN	NaN
	0.682753		3.48909	NaN	NaN	NaN		3.46212	NaN	NaN	NaN
	0.657129		3.35349	NaN	NaN	NaN		2.33003	NaN	NaN	NaN
	0.923322		1.78889	NaN	NaN	NaN		3.03695	NaN	NaN	NaN
	-0.644391		3.27805	NaN	NaN	NaN		3.26461	NaN	NaN	NaN
	-0.480289		3.05526	NaN	NaN	NaN		1.73425	NaN	NaN	NaN
	0.213087		1.32449	NaN	NaN	NaN		2.95669	NaN	NaN	NaN
	-0.0826382		1.90288	NaN	NaN	NaN		2.47839	NaN	NaN	NaN
	0.564266		2.12973	NaN	NaN	NaN		2.88332	NaN	NaN	NaN
	0.91388		2.52222	NaN	NaN	NaN		2.2685	NaN	NaN	NaN
	0.132159		2.18274	NaN	NaN	NaN		1.97916	NaN	NaN	NaN
	-0.868677		2.03127	NaN	NaN	NaN		3.68546	NaN	NaN	NaN
	0.255731		3.41045	NaN	NaN	NaN		2.91522	NaN	NaN	NaN
	0.575668		3.03492	NaN	NaN	NaN		2.77611	NaN	NaN	NaN
	0.369401		3.74542	NaN	NaN	NaN		2.52171	NaN	NaN	NaN
	0.232096		1.81704	NaN	NaN	NaN		2.73931	NaN	NaN	NaN
	0.181434		4.00171	NaN	NaN	NaN		3.12	NaN	NaN	NaN
	0.34073		3.27065	NaN	NaN	NaN		1.89788	NaN	NaN	NaN
	-0.595676		2.99871	NaN	NaN	NaN		2.09344	NaN	NaN	NaN
	1.84353		2.88438	NaN	NaN	NaN		3.68183	NaN	NaN	NaN
	0.800585		3.56695	NaN	NaN	NaN		2.87434	NaN	NaN	NaN
	-0.126407		1.26062	NaN	NaN	NaN		2.90609	NaN	NaN	NaN
	0.0130545		2.58324	NaN	NaN	NaN		2.35881	NaN	NaN	NaN
	0.414057		2.47424	NaN	NaN	NaN		3.18372	NaN	NaN	NaN
	-0.0932315		1.7673	NaN	NaN	NaN		3.04275	NaN	NaN	NaN
	1.03596		3.15488	NaN	NaN	NaN		2.71614	NaN	NaN	NaN
	-0.182661		2.48886	NaN	NaN	NaN		3.32845	NaN	NaN	NaN
	NaN		2.26468	NaN	NaN	NaN		2.47479	NaN	NaN	NaN
	NaN		1.92484	NaN	NaN	NaN		4.04935	NaN	NaN	NaN
	NaN		0.623161	NaN	NaN	NaN		3.17715	NaN	NaN	NaN
	NaN		2.96934	NaN	NaN	NaN		3.21611	NaN	NaN	NaN
	NaN		1.55018	NaN	NaN	NaN		2.83101	NaN	NaN	NaN
	NaN		1.21912	NaN	NaN	NaN		2.02097	NaN	NaN	NaN
								3.83792	NaN	NaN	NaN
								2.99855	NaN	NaN	NaN
								4.02877	NaN	NaN	NaN
								2.33042	NaN	NaN	NaN
								2.58697	NaN	NaN	NaN
								2.42769	NaN	NaN	NaN

## Sheet: Supplementary Figure 7
Source Data for Supplementary Figure 7
(b)	Elapsed θ0 values from dataset used for Supplementary Figure 7B.
DSS 5	5h	11h	19h	27h	DSS 6	5h	11h	19h	27h	DSS 7	5h	11h	19h	27h
	0.305523	NaN	NaN	9.17993		1.92021	2.93191	10.4868	14.7654		6.50654	NaN	13.7549	20.6566
	2.37865	NaN	NaN	9.33337		0.0172935	0.0942151	10.9916	13.0173		6.60525	NaN	17.6631	21.4837
	0.802769	NaN	NaN	8.26138		1.77053	5.65759	11.247	14.0655		5.31911	NaN	14.1654	19.5931
	1.9802	NaN	NaN	8.94273		0.330605	4.66301	8.18431	14.6006		5.91795	NaN	14.7155	20.4941
	1.20041	NaN	NaN	7.91075		0.169727	6.15793	9.35766	12.6443		7.23226	NaN	13.977	20.9901
	0.0126486	NaN	NaN	6.39789		-1.51057	3.0208	9.00429	14.5353		6.25512	NaN	15.2636	19.7322
	0.493586	NaN	NaN	10.4232		0.90145	2.3852	8.63795	12.1705		6.58014	NaN	12.8149	19.7844
	0.653251	NaN	NaN	9.10614		-0.409444	5.42553	8.07472	13.0618		5.33158	NaN	12.0291	20.6335
	1.6809	NaN	NaN	11.0741		0.55598	4.16086	8.8033	10.7454		5.22313	NaN	15.054	22.2817
	1.07518	NaN	NaN	6.50596		-0.651795	3.41276	8.82118	13.6098		6.65618	NaN	16.5458	19.3596
	0.0670342	NaN	NaN	11.1241		1.41895	1.8865	5.80802	10.4577		6.18882	NaN	14.139	21.5691
	1.52279	NaN	NaN	10.7781		-0.669133	2.99198	10.4843	13.4761		4.97473	NaN	14.0109	20.2802
	0.670589	NaN	NaN	7.945		-0.317165	5.03939	7.04681	NaN		5.84723	NaN	11.9289	19.5045
	1.13987	NaN	NaN	6.42168		0.436366	3.97448	8.10378	NaN		5.73545	NaN	16.5052	20.6433
	0.0795708	NaN	NaN	7.99064		0.837871	2.11718	11.7351	NaN		5.82127	NaN	12.6531	22.8244
	1.0128	NaN	NaN	NaN		0.793145	3.378	8.39438	NaN		6.60749	NaN	15.2022	17.8869
	0.246337	NaN	NaN	NaN		0.346599	6.06596	5.76941	NaN		7.01486	NaN	17.55	20.5124
	-0.198284	NaN	NaN	NaN		1.54922	2.66037	6.09252	NaN		5.59267	NaN	13.256	21.2051
	1.28204	NaN	NaN	NaN		0.526437	1.04708	8.44004	NaN		6.75975	NaN	11.8643	19.8126
	-0.110359	NaN	NaN	NaN		1.07471	3.03701	8.76607	NaN		NaN	NaN	17.7157	21.2704
	0.490045	NaN	NaN	NaN		-0.167722	4.66078	8.1516	NaN		NaN	NaN	15.0234	17.9731
	0.524394	NaN	NaN	NaN		0.96879	0.107964	10.866	NaN		NaN	NaN	14.7642	21.3456
	1.98765	NaN	NaN	NaN		0.188931	2.56891	6.15965	NaN		NaN	NaN	15.9248	19.0028
	0.51437	NaN	NaN	NaN		1.62267	2.84532	11.2224	NaN		NaN	NaN	11.8245	17.7375
	1.97988	NaN	NaN	NaN		1.38748	3.06337	8.80247	NaN		NaN	NaN	17.2373	22.198
	1.73865	NaN	NaN	NaN		-1.48498	3.4641	8.30636	NaN		NaN	NaN	12.2923	22.7963
	0.268564	NaN	NaN	NaN		1.55821	2.52474	5.89842	NaN		NaN	NaN	14.7635	22.4195
	0.457962	NaN	NaN	NaN		1.90455	3.16134	7.58874	NaN		NaN	NaN	15.1279	23.6895
	1.63748	NaN	NaN	NaN		-1.08806	3.44221	8.21244	NaN		NaN	NaN	14.7849	18.9756
	0.183329	NaN	NaN	NaN		1.40611	0.965389	7.90558	NaN		NaN	NaN	16.1366	20.8778
	-0.966377	NaN	NaN	NaN		0.831314	1.65652	7.02485	NaN		NaN	NaN	14.5778	20.5587
	0.322398	NaN	NaN	NaN		-0.48453	2.82959	8.99413	NaN		NaN	NaN	13.3412	21.7299
	2.52312	NaN	NaN	NaN		0.472058	2.62827	5.74557	NaN		NaN	NaN	17.1249	18.2773
	1.50819	NaN	NaN	NaN		1.9705	1.5719	8.94578	NaN		NaN	NaN	14.6506	20.3764
	0.96286	NaN	NaN	NaN		0.926336	4.53639	9.06586	NaN		NaN	NaN	13.7707	21.2316
	-0.0305577	NaN	NaN	NaN		2.58073	2.84337	10.2826	NaN		NaN	NaN	16.2403	21.4784
	-0.184872	NaN	NaN	NaN		-0.945554	2.25148	5.62005	NaN		NaN	NaN	17.4139	19.1545
	0.723635	NaN	NaN	NaN		-0.232968	2.70636	10.5668	NaN		NaN	NaN	13.5348	19.5687
	1.1322	NaN	NaN	NaN		1.30374	4.15826	11.4482	NaN		NaN	NaN	16.7009	17.7099
	0.682451	NaN	NaN	NaN		-0.892897	2.76427	5.57067	NaN		NaN	NaN	14.6594	20.9239
	0.510139	NaN	NaN	NaN		1.62912	2.73674	7.97943	NaN		NaN	NaN	17.0885	21.3832
	-0.107811	NaN	NaN	NaN		1.64901	4.18651	11.3387	NaN		NaN	NaN	14.4277	19.075
	0.602688	NaN	NaN	NaN		-0.20488	5.80609	5.72663	NaN		NaN	NaN	11.8738	20.1061
	-0.532486	NaN	NaN	NaN		0.55311	4.90518	7.28097	NaN		NaN	NaN	14.227	23.2583
	2.6512	NaN	NaN	NaN		0.851972	2.47276	8.60888	NaN		NaN	NaN	12.7169	21.6882
	0.974319	NaN	NaN	NaN		-0.1737	1.71892	8.24956	NaN		NaN	NaN	16.4142	20.3714
	1.53385	NaN	NaN	NaN		2.43854	2.79718	8.19698	NaN		NaN	NaN	11.7213	21.3061
	1.55039	NaN	NaN	NaN		1.85453	4.55681	9.13406	NaN		NaN	NaN	17.5556	20.6898
	1.62108	NaN	NaN	NaN		1.43283	3.19014	8.81305	NaN		NaN	NaN	17.0453	20.9218
	-0.159878	NaN	NaN	NaN		0.762633	4.71741	8.36083	NaN		NaN	NaN	14.6121	17.9825
	2.33121	NaN	NaN	NaN		0.671874	1.23494	10.8891	NaN		NaN	NaN	NaN	20.7529
	0.721557	NaN	NaN	NaN		0.41667	2.35761	9.77801	NaN		NaN	NaN	NaN	18.2506
	1.72561	NaN	NaN	NaN		-0.640258	3.0693	8.92085	NaN		NaN	NaN	NaN	20.1489
	1.30602	NaN	NaN	NaN		0.748014	4.7252	10.9502	NaN		NaN	NaN	NaN	19.5458
	1.97194	NaN	NaN	NaN		0.690214	2.66156	6.02801	NaN		NaN	NaN	NaN	21.6531
	2.06262	NaN	NaN	NaN		1.86081	3.1508	NaN	NaN
						2.35165	3.57251	NaN	NaN
						1.38904	3.21848	NaN	NaN
						-0.828185	3.44366	NaN	NaN
						1.51612	2.38806	NaN	NaN
						-0.324001	5.77259	NaN	NaN
						0.0256158	2.03082	NaN	NaN
						0.231447	2.61876	NaN	NaN
						2.31577	2.84436	NaN	NaN
						1.47819	3.45885	NaN	NaN
						-0.899817	2.93053	NaN	NaN
						0.604831	0.673293	NaN	NaN
						0.785822	5.0084	NaN	NaN
						0.68055	2.93056	NaN	NaN
						0.480569	2.66772	NaN	NaN
						1.46284	3.77498	NaN	NaN
						2.14074	3.31059	NaN	NaN
						1.26909	3.48376	NaN	NaN
						-0.0247088	0.0335381	NaN	NaN
						0.339587	2.74582	NaN	NaN
						-0.457807	NaN	NaN	NaN
						0.13501	NaN	NaN	NaN
						1.19297	NaN	NaN	NaN
						0.576485	NaN	NaN	NaN
						1.47571	NaN	NaN	NaN
						1.0963	NaN	NaN	NaN
						0.982999	NaN	NaN	NaN
						-0.507205	NaN	NaN	NaN
						0.010883	NaN	NaN	NaN
						1.76953	NaN	NaN	NaN
						-0.123956	NaN	NaN	NaN
						0.488218	NaN	NaN	NaN
						-0.27937	NaN	NaN	NaN
						1.54173	NaN	NaN	NaN
						1.39147	NaN	NaN	NaN
						0.74057	NaN	NaN	NaN
						0.0792797	NaN	NaN	NaN
						0.994658	NaN	NaN	NaN
						0.395419	NaN	NaN	NaN
						0.891064	NaN	NaN	NaN
						1.49906	NaN	NaN	NaN
						1.53979	NaN	NaN	NaN
						0.334945	NaN	NaN	NaN
						1.37723	NaN	NaN	NaN
						0.0177756	NaN	NaN	NaN
(c)	Elapsed θ0 values from dataset used for Supplementary Figure 7c, normalized to avg θ0 at0h = 0 rad
	0h	LB	2h	4h	6h	DSS	2h	4h	6h
	0.0788423		0.291199	2.63538	3.87098		1.36762	2.70889	3.45918
	0.858085		0.503429	2.68178	3.67017		0.664812	2.43718	3.60438
	0.230394		0.727805	3.59975	3.76369		0.064165	1.99457	3.22541
	-0.576553		0.714136	1.61121	4.29625		0.682186	2.3567	4.17966
	0.00981228		0.874255	2.29946	3.83582		1.05227	3.27529	3.71042
	2.25533		1.1989	3.40129	4.90465		1.65439	3.28078	4.6379
	0.0842877		0.679627	2.80055	4.12376		1.07139	2.92661	3.14818
	0.330166		0.798268	2.51684	3.42436		0.625629	2.82179	4.31018
	-0.0778164		0.860861	2.41405	3.62797		0.32829	2.4728	3.50729
	-0.215583		1.00502	4.02062	3.94742		0.748967	2.89657	3.46354
	-0.0232887		1.28039	NaN	4.23767		0.861673	3.67284	3.73546
	0.384126		2.40929	NaN	3.48641		-1.90125	2.75284	3.74143
	0.388155		1.22577	NaN	3.97952		-0.251829	2.8198	4.59278
	0.0314372		1.19313	NaN	4.38383		1.11296	2.80007	3.78943
	0.277383		1.01495	NaN	3.86256		1.30829	3.46818	4.01211
	-0.157572		0.437971	NaN	3.65948		1.29565	3.19298	3.7381
	0.156636		0.639462	NaN	4.03156		0.812121	3.29594	4.34005
	-0.181119		1.55562	NaN	3.83433		1.00288	3.30078	3.87242
	-0.0737093		0.680005	NaN	3.0388		0.0409683	2.77039	3.65363
	-0.156193		0.931851	NaN	3.78984		1.07559	2.04127	3.25104
	0.199157		0.537262	NaN	3.8725		2.0133	2.81527	4.3441
	-0.023586		0.647683	NaN	3.66993		1.17288	2.61305	3.9426
	0.256904		1.13767	NaN	4.21398		0.927817	3.59985	3.78929
	0.305083		1.0032	NaN	4.56605		0.0515197	2.87411	3.3326
	-1.06136		0.723048	NaN	4.00998		1.16314	3.15743	3.54003
	-1.67377		2.44127	NaN	3.65747		0.832376	2.48139	3.68045
	0.0266045		0.426059	NaN	4.6852		1.34243	2.97386	3.76928
	-0.258638		0.369472	NaN	4.54473		0.990877	2.52885	3.6135
	0.223134		0.0624744	NaN	4.10219		1.3737	3.53622	3.73636
	-0.171756		1.11135	NaN	3.51895		1.37538	1.09948	3.53591
	-0.0785699		-0.00791272	NaN	4.03353		1.15988	1.90305	3.4474
	-0.222899		-0.632364	NaN	3.81081		0.779655	2.84094	3.60609
	-0.223832		0.841122	NaN	4.01213		0.0419113	3.33907	3.94988
	-0.0450321		1.2151	NaN	3.53399		1.2809	3.37093	3.45723
	-0.117346		1.19582	NaN	3.79706		1.23087	3.21511	3.89271
	0.36922		0.309216	NaN	3.68082		0.184689	2.63098	4.22453
	-0.416189		0.421597	NaN	5.99422		0.0632215	3.22906	3.88277
	NaN		0.576512	NaN	4.0169		0.524074	2.74061	5.23192
	NaN		0.616869	NaN	3.76515		0.223253	2.76621	3.54241
	NaN		0.599989	NaN	3.99424		1.10426	4.27634	3.39365
	NaN		1.28078	NaN	4.86116		1.37565	2.18225	3.48383
	NaN		0.943762	NaN	4.05617		NaN	3.2479	4.41464
	NaN		1.49183	NaN	3.50399		NaN	2.98453	3.28663
	NaN		1.13591	NaN	4.0086		NaN	2.0626	2.98819
	NaN		2.23149	NaN	4.53502		NaN	1.43495	3.48358
	NaN		1.26075	NaN	5.88068		NaN	3.43407	3.34018
	NaN		1.05964	NaN	3.83523		NaN	3.04305	4.29451
	NaN		1.4378	NaN	3.07345		NaN	2.50017	3.46417
	NaN		1.59307	NaN	2.96768		NaN	2.95698	4.55347
	NaN		0.91976	NaN	3.77816		NaN	1.89314	NaN
	NaN		0.836985	NaN	3.34754		NaN	3.83298	NaN
	NaN		1.14044	NaN	3.00416		NaN	2.54244	NaN
	NaN		0.835168	NaN	3.40727		NaN	2.4265	NaN
	NaN		1.33352	NaN	3.53666		NaN	2.30578	NaN
	NaN		1.41284	NaN	4.47303		NaN	1.57559	NaN
	NaN		0.0597395	NaN	3.18543		NaN	2.42071	NaN
	NaN		-0.0893251	NaN	3.60983		NaN	NaN	NaN
	NaN		1.48773	NaN	3.60648		NaN	NaN	NaN
	NaN		0.857567	NaN	3.5563		NaN	NaN	NaN
	NaN		-1.57786	NaN	3.71929		NaN	NaN	NaN
	NaN		1.00031	NaN	3.82532		NaN	NaN	NaN
	NaN		0.97537	NaN	3.07087		NaN	NaN	NaN
	NaN		NaN	NaN	4.19553		NaN	NaN	NaN
	NaN		NaN	NaN	3.60943		NaN	NaN	NaN
	NaN		NaN	NaN	3.62553		NaN	NaN	NaN
	NaN		NaN	NaN	5.88643		NaN	NaN	NaN
	NaN		NaN	NaN	3.78914		NaN	NaN	NaN
	NaN		NaN	NaN	3.19233		NaN	NaN	NaN
	NaN		NaN	NaN	3.22796		NaN	NaN	NaN
	NaN		NaN	NaN	3.54946		NaN	NaN	NaN
	NaN		NaN	NaN	2.77938		NaN	NaN	NaN
	NaN		NaN	NaN	3.60871		NaN	NaN	NaN
	NaN		NaN	NaN	3.71337		NaN	NaN	NaN
	NaN		NaN	NaN	5.52935		NaN	NaN	NaN
	NaN		NaN	NaN	3.71345		NaN	NaN	NaN
	NaN		NaN	NaN	3.73306		NaN	NaN	NaN
	NaN		NaN	NaN	4.53423		NaN	NaN	NaN
	NaN		NaN	NaN	3.51413		NaN	NaN	NaN
	NaN		NaN	NaN	3.71523		NaN	NaN	NaN
	NaN		NaN	NaN	3.4247		NaN	NaN	NaN
	NaN		NaN	NaN	3.33794		NaN	NaN	NaN
	NaN		NaN	NaN	3.96262		NaN	NaN	NaN
	NaN		NaN	NaN	3.80845		NaN	NaN	NaN
	NaN		NaN	NaN	3.90802		NaN	NaN	NaN
	NaN		NaN	NaN	4.08418		NaN	NaN	NaN
	NaN		NaN	NaN	4.94186		NaN	NaN	NaN
	NaN		NaN	NaN	4.24256		NaN	NaN	NaN
	NaN		NaN	NaN	4.18808		NaN	NaN	NaN

## Sheet: Supplementary Table 2
Source data for Supplementary Table 2
Bacterial Strain	Mouse	5.75h	16.25h	20.5h
PAS715	1
PAS715	3
PAS716	1	n/a		n/a
PAS716	2			n/a
PAS716	3			n/a
